# Supplementary material for: Functional genomics provide key insights to improve the diagnostic yield of hereditary ataxia
Source: Brain. 2023 Jan 10;146(7):2869–84. doi: 10.1093/brain/awad009 (PMC10316781; doi:10.1093/brain/awad009)
Supplement: awad009_Supplementary_Data [file awad009_supplementary_data.zip]

Archive with 3 entries (3 files):
- brain-2022-01252-File009.pdf
- brain-2022-01252-File010.xlsx
- brain-2022-01252-File011.pdf
