# Supplementary material for: Functional genomics provide key insights to improve the diagnostic yield of hereditary ataxia
Source: Brain. 2023 Jan 10;146(7):2869–84. doi: 10.1093/brain/awad009 (PMC10316781; doi:10.1093/brain/awad009)
Supplement: awad009_Supplementary_Data [file awad009_supplementary_data.zip › brain-2022-01252-File010.xlsx]

## Sheet: README
Supplementary Tables 1 to 10
Functional genomics provide key insights to improve the diagnostic yield of hereditary ataxia
Chen et al.
Table number	Title
Supplementary Table 1	List of genes based on typical age-of-onset of disease classification from OMIM.
Supplementary Table 2	Genic features curated, with description of feature, broad annotation category to which they belong and source and URL for extraction.
Supplementary Table 3	List of disease categories excluded from inclusion as controls
Supplementary Table 4	Summary of four different burden analyses combinations.
Supplementary Table 5	Comparisons across gene lists of genic feature with resulting p-values. Descriptions of the genic features are provided in Supplementary Table 2.
Supplementary Table 6	Features selected from recursive feature elimination showing regression coefficient effect sizes (mean effect).
Supplementary Table 7	Summary of demographics for comparison groups from 100,000 Genomes Project for the rare variant burden analysis.
Supplementary Table 8	Rare variant burden analysis of ataxia genes within 100,000 Genomes Project participants.
Supplementary Table 9	Adult-onset ataxia patients enrolled into the 100,000 Genomes Project who received a final diagnostic report of a pathogenic variant in a typically childhood-onset gene.
Supplementary Table 10	Summary of demographics for comparison groups from 100,000 Genomes Project.

## Sheet: Supplementary Table 1
Supplementary Table 1. List of genes based on typical age-of-onset of disease classification from OMIM.
Approved HGNC symbol	Ensembl Gene ID	Gene symbols/ Aliases	Age-of-onset Classification
CAPN1	ENSG00000014216	CAPN1, SPG76	Adult-onset
FMR1	ENSG00000102081	FMR1, FRAXA, POF1	Adult-onset
DPM3	ENSG00000179085	DPM3, CDG1O	Adult-onset
PDYN	ENSG00000101327	PDYN, SCA23	Adult-onset
ATXN8	ENSG00000230223	ATXN8OS, SCA8, KLHL1AS	Adult-onset
BEAN1	ENSG00000166546	BEAN1	Adult-onset
ELOVL5	ENSG00000012660	ELOVL5	Adult-onset
RFC1	ENSG00000035928	RFC1	Adult-onset
GDAP2	ENSG00000196505	GDAP2	Adult-onset
DNAJC5	ENSG00000101152	DNAJC5, DNAJC5A, CSP, CLN4B	Adult-onset
ATXN1	ENSG00000124788	ATXN1, ATX1, SCA1	Adult-onset
ATXN7	ENSG00000163635	ATXN7, SCA7, OPCA3	Adult-onset
TBP	ENSG00000112592	TBP, SCA17, HDL4	Adult-onset
ATXN3	ENSG00000066427	ATXN3, MJD, SCA3	Adult-onset
PRNP	ENSG00000171867	PRNP, PRIP, KURU, CJD	Adult-onset
CLN6	ENSG00000128973	CLN6, CLN4A	Adult-onset
DNMT1	ENSG00000130816	DNMT1, MCMT, HSN1E, ADCADN	Adult-onset
CP	ENSG00000047457	CP	Adult-onset
TTBK2	ENSG00000128881	TTBK2, SCA11	Adult-onset
RNF170	ENSG00000120925	RNF170, SNAX1	Adult-onset
SPG7	ENSG00000197912	PGN, SPG7, CMAR, CAR	Adult-onset
NOP56	ENSG00000101361	NOP56, SCA36	Adult-onset
RNF216	ENSG00000011275	RNF216, TRIAD3, ZIN, CAHH	Adult-onset
GLRA1	ENSG00000145888	GLRA1, STHE, HKPX1	Childhood-onset
SQSTM1	ENSG00000161011	SQSTM1, P62, PDB3, FTDALS3, NADGP, DMRV	Childhood-onset
NKX2-1	ENSG00000136352	NKX2-1, TITF1, NKX2A, TTF1, NMTC1	Childhood-onset
PNKD	ENSG00000127838	MR1, TAHCCP2, KIPP1184, BRP17, PNKD1, FPD1, PDC, DYT8	Childhood-onset
KCNQ2	ENSG00000075043	KCNQ2, EBN1, EIEE7, BFNS1	Childhood-onset
TERT	ENSG00000164362	TERT, TCS1, EST2, DKCA2, DKCB4, PFBMFT1, CMM9	Childhood-onset
PRICKLE1	ENSG00000139174	PRICKLE1, RILP, EPM1B	Childhood-onset
SYNGAP1	ENSG00000197283	SYNGAP1, MRD5	Childhood-onset
SPR	ENSG00000116096	SPR	Childhood-onset
SCN8A	ENSG00000196876	SCN8A, CIAT, EIEE13, BFIS5, MYOCL2	Childhood-onset
GLRB	ENSG00000109738	GLRB, HKPX2	Childhood-onset
SLC52A2	ENSG00000185803	SLC52A2, GPR172A, GPCR41, PAR1, FLJ11856, BVVLS2	Childhood-onset
COASY	ENSG00000068120	COASY, NBIA6, PCH12	Childhood-onset
CLP1	ENSG00000172409	CLP1, HEAB, PCH10	Childhood-onset
VPS53	ENSG00000141252	VPS53, HCCS1, PCH2E	Childhood-onset
EXOSC8	ENSG00000120699	EXOSC8, OIP2, RRP43, PCH1C	Childhood-onset
BRF1	ENSG00000185024	BRF1, TAF3C, GTF3B, TF3B90, CFDS	Childhood-onset
PTRH2	ENSG00000141378	PTRH2, BIT1, IMNEPD	Childhood-onset
KCNA2	ENSG00000177301	KCNA2, EIEE32	Childhood-onset
PEX6	ENSG00000124587	PEX6, PXAAA1, PAF2, PBD4A, PDB4B, HMLR2	Childhood-onset
SCYL1	ENSG00000142186	SCYL1, NTKL, SCAR21	Childhood-onset
TSEN15	ENSG00000198860	TSEN15, SEN15, C1orf19, PCH2F	Childhood-onset
UBA5	ENSG00000081307	UBA5, UBE1DC1, EIEE44, SCAR24	Childhood-onset
EBF3	ENSG00000108001	EBF3, COE3, HADDS	Childhood-onset
TBC1D23	ENSG00000036054	TBC1D23, PCH11	Childhood-onset
TMEM106B	ENSG00000106460	TMEM106B, HLD16	Childhood-onset
PMPCB	ENSG00000105819	PMPCB, MPPB	Childhood-onset
EXOSC9	ENSG00000123737	EXOSC9, PMSCL1, PCH1D	Childhood-onset
PACS2	ENSG00000179364	PACS2, KIAA0602, EIEE66	Childhood-onset
IRF2BPL	ENSG00000119669	IRF2BPL, C14orf4, EAP1, NEDAMSS	Childhood-onset
RORA	ENSG00000069667	RORA, IDDECA	Childhood-onset
ADPRHL2	ENSG00000116863	ADPRHL2, ARH3, CONDSIAS	Childhood-onset
ATP8A2	ENSG00000132932	ATP8A2, ATPIB, CAMRQ4	Childhood-onset
B4GAT1	ENSG00000174684	B4GAT1, B3GNT1, IGNT, IGAT, MDDGA13	Childhood-onset
MAPK8IP3	ENSG00000138834	MAPK8IP3	Childhood-onset
CHST3	ENSG00000122863	CHST3, C6ST, C6ST1, HSD	Childhood-onset
GLI3	ENSG00000106571	GLI3, PAPA, PAPB	Childhood-onset
KIF7	ENSG00000166813	KIF7, HLS2, ACLS, JBTS12, AGBK	Childhood-onset
NPHP3	ENSG00000113971	NPHP3, NPH3, RHPD1, MKS7	Childhood-onset
GALNT3	ENSG00000115339	GALNT3, HHS, HFTC1	Childhood-onset
PMM2	ENSG00000140650	PMM2, CDG1A	Childhood-onset
MGAT2	ENSG00000168282	MGAT2, CDGS2, CDG2A	Childhood-onset
INPP5E	ENSG00000148384	INPP5E, MORMS, JBTS1, CORS1	Childhood-onset
CC2D2A	ENSG00000048342	CC2D2A, KIAA1345, MKS6	Childhood-onset
TMEM67	ENSG00000164953	TMEM67, MKS3, JBTS6, NPHP11	Childhood-onset
RPGRIP1L	ENSG00000103494	RPGRIP1L, KIAA1005, JBTS7, MKS5	Childhood-onset
VPS13B	ENSG00000132549	VPS13B, KIAA0532, COH1	Childhood-onset
ATP6V0A2	ENSG00000185344	ATP6V0A2, WSS, ARCL2A	Childhood-onset
CRB2	ENSG00000148204	CRB2, FSGS9, VMCKD	Childhood-onset
EVC2	ENSG00000173040	EVC2, LBN, WAD	Childhood-onset
EVC	ENSG00000072840	EVC	Childhood-onset
PIGL	ENSG00000108474	PIGL, CHIME	Childhood-onset
OFD1	ENSG00000046651	OFD1, CXorf5, SGBS2, JBTS10, RP23	Childhood-onset
CENPF	ENSG00000117724	CENPF, CILD31, STROMS	Childhood-onset
SAR1B	ENSG00000152700	SAR1B, CMRD, SARA2, ANDD	Childhood-onset
MKS1	ENSG00000011143	MKS1, MKS, BBS13, JBTS28	Childhood-onset
POMGNT1	ENSG00000085998	POMGNT1, MEB, MDDGA3, MDDGB3, MDDGC3, RP76, LGMDR15	Childhood-onset
FKTN	ENSG00000106692	FKTN, FCMD, CMD1X, LGMDR13, MDDGA4, MDDGB4, MDDGC4	Childhood-onset
NPHP1	ENSG00000144061	NPHP1, NPH1, SLSN1, JBTS4	Childhood-onset
ALG9	ENSG00000086848	ALG9, DIBD1, CDG1L, GIKANIS	Childhood-onset
XYLT1	ENSG00000103489	XYLT1, XT1, DBQD2	Childhood-onset
XYLT2	ENSG00000015532	XYLT2, XT2, SOS	Childhood-onset
SLC35C1	ENSG00000181830	SLC35C1, FUCT1, CDG2C	Childhood-onset
SLC35D1	ENSG00000116704	SLC35D1, UGTREL7, KIAA0260, SHNKND	Childhood-onset
DHCR7	ENSG00000172893	DHCR7, SLOS	Childhood-onset
B3GALT6	ENSG00000176022	B3GALT6, SEMDJL1, EDSSPD2	Childhood-onset
EXT2	ENSG00000151348	EXT2, SSMS	Childhood-onset
MPI	ENSG00000178802	MPI, PMI1, CDG1B	Childhood-onset
SLC35A1	ENSG00000164414	SLC35A1, CST, CDG2F	Childhood-onset
ZSWIM6	ENSG00000130449	ZSWIM6, KIAA1577, AFND, NEDMAGA	Childhood-onset
VRK1	ENSG00000100749	VRK1, PCH1A	Childhood-onset
TMEM216	ENSG00000187049	TMEM216, JBTS2, CORS2, MKS2	Childhood-onset
DPAGT1	ENSG00000172269	DPAGT1, DPAGT2, DGPT, CDG1J, CMSTA2, CMS13	Childhood-onset
ALG8	ENSG00000159063	ALG8, CDG1H, PCLD3	Childhood-onset
ALG1	ENSG00000033011	ALG1, HMAT1, HMT1, CDG1K	Childhood-onset
AHI1	ENSG00000135541	AHI1	Childhood-onset
COG7	ENSG00000168434	COG7, CDG2E	Childhood-onset
MOGS	ENSG00000115275	MOGS, GCS1, CDG2B	Childhood-onset
LARGE1	ENSG00000133424	LARGE, KIAA0609, MDC1D, MDDGA6, MDDGB6	Childhood-onset
PTF1A	ENSG00000168267	PTF1A, PACA, PAGEN2	Childhood-onset
ST3GAL5	ENSG00000115525	SIAT9, ST3GALV, SPDRS	Childhood-onset
MPDU1	ENSG00000129255	MPDU1, SL15, CDGIF	Childhood-onset
POMT1	ENSG00000130714	POMT1, MDDGA1, MDDGB1, MDDGC1, LGMDR11	Childhood-onset
ALG12	ENSG00000182858	ALG12, CDG1G	Childhood-onset
ICK	ENSG00000112144	ICK, MRK, KIAA0936, ECO, EJM10	Childhood-onset
POMT2	ENSG00000009830	POMT2, MDDGA2, MDDGB2, MDDGC2, LGMDR14	Childhood-onset
COG4	ENSG00000103051	COG4, COD1, CDG2J, SWILS	Childhood-onset
ALG11	ENSG00000253710	ALG11, KIAA1266, CDG1P	Childhood-onset
TCTN2	ENSG00000168778	TCTN2, TECT2, MKS8, JBTS24	Childhood-onset
PIGN	ENSG00000197563	PIGN, MCAHS1	Childhood-onset
TCTN1	ENSG00000204852	TECT1, JBTS13	Childhood-onset
B9D2	ENSG00000123810	B9D2, MKS10, JBTS34	Childhood-onset
MAN1B1	ENSG00000177239	MAN1B1, MRT15	Childhood-onset
PGAP2	ENSG00000148985	PGAP2, FRAG1, HPMRS3, MRT17, MRT21	Childhood-onset
TMEM237	ENSG00000155755	TMEM237, ALS2CR4, JBTS14	Childhood-onset
COG6	ENSG00000133103	COG6, COD2, KIAA1134, CDG2L, SHNS	Childhood-onset
CRPPA	ENSG00000214960	ISPD, MDDGA7, MDDGC7, LGMDR20	Childhood-onset
PIGO	ENSG00000165282	PIGO, HPMRS2	Childhood-onset
CEP290	ENSG00000198707	CEP290, KIAA0373, 3H11AG, JBTS5, SLSN6, LCA10, BBS14	Childhood-onset
COG1	ENSG00000166685	COG1, LDLB, KIAA1381, CDG2G	Childhood-onset
RFT1	ENSG00000163933	RFT1, CDG1N	Childhood-onset
CSPP1	ENSG00000104218	CSPP1, CSPP, JBTS21	Childhood-onset
PGAP3	ENSG00000161395	PGAP3, PERLD1, CAB2, MGC9753, HPMRS4	Childhood-onset
PGM3	ENSG00000013375	PGM3, AGM1, IMD23	Childhood-onset
C2CD3	ENSG00000168014	C2CD3, OFD14	Childhood-onset
KIAA0586	ENSG00000100578	KIAA0586, TALPID3, JBTS23, SRTD14	Childhood-onset
CEP104	ENSG00000116198	CEP104, GLYBP, KIAA0562, JBTS25	Childhood-onset
CCDC115	ENSG00000136710	CCDC115, CCP1, CDG2O	Childhood-onset
KIAA0753	ENSG00000198920	KIAA0753, OFIP, OFD15	Childhood-onset
TMEM107	ENSG00000179029	TMEM107, MKS13, JBTS29	Childhood-onset
CTBP1	ENSG00000159692	CTBP1, HADDTS	Childhood-onset
FUT8	ENSG00000033170	FUT8, CDGF1	Childhood-onset
POMGNT2	ENSG00000144647	POMGNT2, GTDC2, C3orf39, AGO61, MDDGA8, MDDGC8	Childhood-onset
GFPT1	ENSG00000198380	GFPT1, GFAT1, GFPT1L, MSLG, CMS12, CMSTA1	Childhood-onset
DOLK	ENSG00000175283	DOLK, TMEM15, DK1, SEC59, KIAA1094, CDG1M	Childhood-onset
TMEM231	ENSG00000205084	TMEM231, JBTS20, MKS11	Childhood-onset
PGM1	ENSG00000079739	PGM1, GSD14, CDG1T	Childhood-onset
RXYLT1	ENSG00000118600	RXYLT1, TMEM5, MDDGA10	Childhood-onset
NGLY1	ENSG00000151092	NGLY1, PNG1, CDDG, CDG1V	Childhood-onset
GMPPB	ENSG00000173540	GMPPB, KIAA1851, MDDGA14, MDDGB14, MDDGC14, LGMDR19	Childhood-onset
PIGT	ENSG00000124155	PIGT, NDAP, PNH2, MCAHS3	Childhood-onset
SSR4	ENSG00000180879	SSR4, TRAPD, CDG1Y	Childhood-onset
ATP6AP1	ENSG00000071553	ATP6AP1, ATP6IP1, ATP6S1, VATPS1	Childhood-onset
DKC1	ENSG00000130826	DKC1, DKCX	Childhood-onset
DPM1	ENSG00000000419	DPM1, MPDS, CDGIE	Childhood-onset
TMEM165	ENSG00000134851	TMEM165, FT27, CDG2K	Childhood-onset
HYLS1	ENSG00000198331	HYLS1, FLJ32915	Childhood-onset
SCLT1	ENSG00000151466	SCLT1	Childhood-onset
TXNDC15	ENSG00000113621	TXNDC15	Childhood-onset
PAX6	ENSG00000007372	PAX6, AN2, MGDA, FVH1, ASGD5	Childhood-onset
B4GALT7	ENSG00000027847	B4GALT7, XGALT1, XGPT1, EDSSPD1	Childhood-onset
EXT1	ENSG00000182197	EXT1	Childhood-onset
CHST6	ENSG00000183196	CHST6, MCDC1	Childhood-onset
CPLANE1	ENSG00000197603	CPLANE1, C5orf42, JBTS17, OFD6	Childhood-onset
DDX59	ENSG00000118197	DDX59, OFD5	Childhood-onset
PIGV	ENSG00000060642	PIGV, HPMRS1	Childhood-onset
B3GAT3	ENSG00000149541	B3GAT3, GLCATI, JDSCD	Childhood-onset
RELN	ENSG00000189056	RELN, RL, LIS2, ETL7	Childhood-onset
TCTN3	ENSG00000119977	TCTN3, TECT3, C10orf61, OFD4, JBTS18	Childhood-onset
B3GLCT	ENSG00000187676	B3GLCT, B3GALTL, B3GTL	Childhood-onset
TINF2	ENSG00000092330	TINF2, TIN2, DKCA3	Childhood-onset
GNE	ENSG00000159921	GNE, GLCNE, IBM2, DMRV, NM	Childhood-onset
CHST14	ENSG00000169105	CHST14, D4ST1, ATCS, EDSMC1	Childhood-onset
ALG3	ENSG00000214160	ALG3, NOT56L, CDGS4, CDG1D	Childhood-onset
CHSY1	ENSG00000131873	CHSY1, KIAA0990, TPBS	Childhood-onset
B4GALT1	ENSG00000086062	B4GALT1, GGTB2, GT1, GTB, CDG2D	Childhood-onset
ALG6	ENSG00000088035	ALG6, CDG1C	Childhood-onset
ARL13B	ENSG00000169379	ARL13B, ARL2L1, JBTS8	Childhood-onset
TSEN34	ENSG00000170892	TSEN34, PCH2C, LENG5, SEN34	Childhood-onset
CEP41	ENSG00000106477	CEP41, TSGA14, JBTS15	Childhood-onset
TMEM138	ENSG00000149483	TMEM138, JBTS16	Childhood-onset
TUSC3	ENSG00000104723	TUSC3, M33, D8S1992, MRT7, MRT22	Childhood-onset
COG8	ENSG00000213380	COG8, DOR1, CDG2H	Childhood-onset
PIGA	ENSG00000165195	PIGA, PNH1, MCAHS2	Childhood-onset
ACO2	ENSG00000100412	ACO2	Childhood-onset
LAMA1	ENSG00000101680	LAMA1	Childhood-onset
CACNA2D2	ENSG00000007402	CACNA2D2	Childhood-onset
KCNA1	ENSG00000111262	KCNA1, AEMK, EA1	Childhood-onset
OPA3	ENSG00000125741	OPA3, MGA3	Childhood-onset
WFS1	ENSG00000109501	WFS1, WFRS, WFS, DFNA6, DFNA14, DFNA38, WFSL, CTRCT41	Childhood-onset
PMPCA	ENSG00000165688	PMPCA, KIAA0123, SCAR2	Childhood-onset
VLDLR	ENSG00000147852	VLDLR, CAMRQ1	Childhood-onset
TSEN54	ENSG00000182173	TSEN54, SEN54, PCH2A, PCH4, PCH5	Childhood-onset
OPHN1	ENSG00000079482	OPHN1, MRX60	Childhood-onset
SIL1	ENSG00000120725	SIL1, BAP, MSS	Childhood-onset
WDR73	ENSG00000177082	WDR73, HSPC264, GAMOS1	Childhood-onset
NHLRC1	ENSG00000187566	NHLRC1, EPM2A, EPM2B	Childhood-onset
CSTB	ENSG00000160213	CSTB, STFB, EPM1, PME, EPM1A, ULD	Childhood-onset
PLA2G6	ENSG00000184381	PLA2G6, IPLA2, INAD1, NBIA2B, NBIA2A, PARK14	Childhood-onset
POLR3A	ENSG00000148606	POLR3A, RPC1, RPC155, ADDH, HLD7, WDRTS	Childhood-onset
SACS	ENSG00000151835	SACS, ARSACS	Childhood-onset
TUBB3	ENSG00000258947	TUBB3, TUBB4, CFEOM3A, CDCBM1	Childhood-onset
KCNJ10	ENSG00000177807	KCNJ10, SESAME	Childhood-onset
SLC2A1	ENSG00000117394	SLC2A1, GLUT1, HTLVR, DYT18, PED, GLUT1DS, EIG12, DYT9, SDCHCN	Childhood-onset
MRE11	ENSG00000020922	MRE11A, MRE11, ATLD	Childhood-onset
FLVCR1	ENSG00000162769	FLVCR1, AXPC1, PCARP	Childhood-onset
ROBO3	ENSG00000154134	ROBO3, RBIG1, RIG1, HGPPS1	Childhood-onset
SRD5A3	ENSG00000128039	SRD5A3, SRD5A2L, CDG1Q, KRIZI	Childhood-onset
TSEN2	ENSG00000154743	TSEN2, SEN2, PCH2B	Childhood-onset
SLC1A3	ENSG00000079215	SLC1A3, EAAT1, EA6	Childhood-onset
FOLR1	ENSG00000110195	FOLR1	Childhood-onset
CA8	ENSG00000178538	CA8, CALS, CARP, CAMRQ3	Childhood-onset
SEPSECS	ENSG00000109618	SEPSECS, SLA, LP, PCH2D	Childhood-onset
GOSR2	ENSG00000108433	GOSR2, GS27, EPM6	Childhood-onset
EXOSC3	ENSG00000107371	EXOSC3, RRP40, PCH1B	Childhood-onset
KIF1C	ENSG00000129250	KIF1C, LTXS1, KIAA0706, SPAX2	Childhood-onset
RARS2	ENSG00000146282	RARS2, RARSL, PCH6	Childhood-onset
TUBA1A	ENSG00000167552	TUBA1A, TUBA3, LIS3	Childhood-onset
COQ8A	ENSG00000163050	ADCK3, COQ8, CABC1, SCAR9, ARCA2, COQ10D4	Childhood-onset
AMPD2	ENSG00000116337	AMPD2, SPG63, PCH9	Childhood-onset
CWF19L1	ENSG00000095485	CWF19L1, C19L1, SCAR17	Childhood-onset
GRID2	ENSG00000152208	GRID2, SCAR18	Childhood-onset
SNX14	ENSG00000135317	SNX14, SCAR20	Childhood-onset
SLC39A8	ENSG00000138821	SLC39A8, BIGM103, CDG2N	Childhood-onset
NKX6-2	ENSG00000148826	NKX6-2, NKX6B, NKX6.2, SPAX8	Childhood-onset
ARMC9	ENSG00000135931	ARMC9, KIAA1868, JBTS30	Childhood-onset
GPAA1	ENSG00000197858	GPAA1, GAA1, GPIBD15	Childhood-onset
WDR81	ENSG00000167716	WDR81, CAMRQ2, HYC3	Childhood-onset
TUBB2B	ENSG00000137285	TUBB2B, CDCBM7	Childhood-onset
DNAJC19	ENSG00000205981	DNAJC19, TIM14	Childhood-onset
CAMTA1	ENSG00000171735	CAMTA1, KIAA0833, CANPMR	Childhood-onset
CHMP1A	ENSG00000131165	CHMP1A, PCOLN3, PRSM1, PCH8	Childhood-onset
TOE1	ENSG00000132773	TOE1, PCH7	Childhood-onset
CYP2U1	ENSG00000155016	CYP2U1, SPG56	Childhood-onset
DDHD2	ENSG00000085788	DDHD2, KIAA0725, SPG54	Childhood-onset
B3GALNT2	ENSG00000162885	B3GALNT2, MGC39558, MDDGA11	Childhood-onset
ABCB7	ENSG00000131269	ABCB7, ABC7, ASAT	Childhood-onset
AP1S2	ENSG00000182287	AP1S2, MRX59, MRXSF, MRXS21, MRXS5, PGS	Childhood-onset
WWOX	ENSG00000186153	WWOX, FOR, SCAR12, EIEE28	Childhood-onset
CASK	ENSG00000147044	CASK, MICPCH, FGS4, CMG, MRXSNA	Childhood-onset
ATCAY	ENSG00000167654	ATCAY, CLAC, KIAA1872	Childhood-onset
ADGRG1	ENSG00000205336	ADGRG1, GPR56, TM7XN1, BFPP, BPPR	Childhood-onset
COG5	ENSG00000164597	COG5, GOLTC1, GTC90, CDG2I	Childhood-onset
SAMD9L	ENSG00000177409	SAMD9L, ATXPC	Overlap-onset
OPA1	ENSG00000198836	OPA1, NTG, NPG, BERHS, MTDPS14	Overlap-onset
ATP1A2	ENSG00000018625	ATP1A2, FHM2, MHP2	Overlap-onset
COA7	ENSG00000162377	COA7, RESA1, SELRC1, C1orf163	Overlap-onset
ATP7B	ENSG00000123191	ATP7B, WND	Overlap-onset
ZFYVE26	ENSG00000072121	ZFYVE26, KIAA0321, SPG15	Overlap-onset
MFN2	ENSG00000116688	MFN2, KIAA0214, CMT2A2A, HMSN6A, CMT2A2B	Overlap-onset
SCN1A	ENSG00000144285	SCN1A, GEFSP2, SMEI, FEB3A, EIEE6, FHM3	Overlap-onset
ADCY5	ENSG00000173175	ADCY5, FDFM	Overlap-onset
SLC9A1	ENSG00000090020	SLC9A1, NHE1, APNH, LIKNS	Overlap-onset
SLC25A46	ENSG00000164209	SLC25A46, HMSN6B	Overlap-onset
MSTO1	ENSG00000125459	MSTO1, MMYAT	Overlap-onset
PUM1	ENSG00000134644	PUM1, KIAA0099, SCA47	Overlap-onset
UCHL1	ENSG00000154277	UCHL1, PARK5, SPG79, NDGOA	Overlap-onset
SEC23B	ENSG00000101310	SEC23B, CDAN2, HEMPAS, CWS7	Overlap-onset
FKRP	ENSG00000181027	FKRP, MDC1C, LGMDR9, MDDGA5, MDDGB5, MDDGC5	Overlap-onset
TGM6	ENSG00000166948	TGM6, TG6, TGY, SCA35	Overlap-onset
MORC2	ENSG00000133422	MORC2, ZCW3, ZCWCC1, KIAA0852, CMT2Z	Overlap-onset
TTC19	ENSG00000011295	TTC19, MC3DN2	Overlap-onset
PHYH	ENSG00000107537	PHYH	Overlap-onset
CLN5	ENSG00000102805	CLN5	Overlap-onset
VAMP1	ENSG00000139190	VAMP1, SYB1, SPAX1, CMS25	Overlap-onset
CACNA1A	ENSG00000141837	CACNA1A, CACNL1A4, SCA6, EIEE42	Overlap-onset
HTT	ENSG00000197386	HTT, HD, IT15, LOMARS	Overlap-onset
POLG	ENSG00000140521	POLG, POLG1, POLGA, PEO, SANDO, SCAE, MTDPS4A, MTDPS4B, MIRAS	Overlap-onset
ATXN2	ENSG00000204842	ATXN2, ATX2, SCA2, ASL13	Overlap-onset
ATM	ENSG00000149311	ATM, ATA, AT1	Overlap-onset
ITPR1	ENSG00000150995	ITPR1, SCA15, SCA16, SCA29	Overlap-onset
ATN1	ENSG00000111676	ATN1, DRPLA, HRS, NOD	Overlap-onset
TUBB4A	ENSG00000104833	TUBB4A, DYT4, HLD6	Overlap-onset
PRRT2	ENSG00000167371	PRRT2, PKC, DYT10, EKD1, BFIS2, BFIC2, ICCA	Overlap-onset
ATP1A3	ENSG00000105409	ATP1A3, DYT12, RDP, AHC2, CAPOS	Overlap-onset
ELOVL4	ENSG00000118402	ELOVL4, ADMD, STGD2, STGD3, ISQMR, SCA34	Overlap-onset
GFAP	ENSG00000131095	GFAP, ALXDRD	Overlap-onset
TPP1	ENSG00000166340	TPP1, CLN2, SCAR7	Overlap-onset
APTX	ENSG00000137074	APTX, AOA, AOA1	Overlap-onset
PNPLA6	ENSG00000032444	PNPLA6, NTE, SPG39, NTEMND, BNHS, LNMS, OMCS	Overlap-onset
COX20	ENSG00000203667	COX20, FAM36A	Overlap-onset
FXN	ENSG00000165060	FXN, FRDA, FARR, X25	Overlap-onset
AAAS	ENSG00000094914	AAAS, AAA	Overlap-onset
MMACHC	ENSG00000132763	MMACHC	Overlap-onset
SLC9A6	ENSG00000198689	SLC9A6, NHE6	Overlap-onset
ARSA	ENSG00000100299	ARSA	Overlap-onset
EPM2A	ENSG00000112425	EPM2A, MELF, EPM2	Overlap-onset
NPC1	ENSG00000141458	NPC1, NPC	Overlap-onset
TWNK	ENSG00000107815	TWNK, C10orf2, TWINKLE, PEOA3, IOSCA, MTDPS7, PRLTS5	Overlap-onset
SPTBN2	ENSG00000173898	SPTBN2, SCA5, SCAR14	Overlap-onset
SETX	ENSG00000107290	SETX, SCAR1, AOA2, ALS4	Overlap-onset
ATXN10	ENSG00000130638	ATXN10, SCA10	Overlap-onset
EIF2B3	ENSG00000070785	EIF2B3	Overlap-onset
EIF2B4	ENSG00000115211	EIF2B4	Overlap-onset
EIF2B5	ENSG00000145191	EIF2B5, LVWM, CACH, CLE	Overlap-onset
EIF2B1	ENSG00000111361	EIF2B1, EIF2BA	Overlap-onset
EIF2B2	ENSG00000119718	EIF2B2	Overlap-onset
PPP2R2B	ENSG00000156475	PPP2R2B	Overlap-onset
NPC2	ENSG00000119655	NPC2, HE1	Overlap-onset
CLCN2	ENSG00000114859	CLCN2, EGMA, ECA2, EGI11, EJM8, LKPAT, HALD2	Overlap-onset
KCNC3	ENSG00000131398	KCNC3, SCA13	Overlap-onset
PRKCG	ENSG00000126583	PRKCG, PKCC, PKCG, SCA14	Overlap-onset
GJC2	ENSG00000198835	GJC2, GJA12, CX47, PMLDAR, HLD2, SPG44, LMPHM3	Overlap-onset
FGF14	ENSG00000102466	FGF14, FHF4, SCA27	Overlap-onset
VPS13D	ENSG00000048707	VPS13D, SCAR4	Overlap-onset
KCND3	ENSG00000171385	KCND3, KCND3S, KCND3L, SCA19, SCA22, BRGDA9	Overlap-onset
TMEM240	ENSG00000205090	TMEM240, C1orf70, SCA21	Overlap-onset
ABHD12	ENSG00000100997	ABHD12, PHARC	Overlap-onset
SYNE1	ENSG00000131018	SYNE1, KIAA0796, KIAA1756, KIAA1262, SCAR8, EDMD4	Overlap-onset
PNKP	ENSG00000039650	PNKP, PNK, MCSZ, EIEE10, AOA4	Overlap-onset
ANO10	ENSG00000160746	ANO10, TMEM16K, SCAR10	Overlap-onset
GBA2	ENSG00000070610	GBA2, KIAA1605, SPG46	Overlap-onset
AFG3L2	ENSG00000141385	AFG3L2, SCA28, SPAX5	Overlap-onset
DARS2	ENSG00000117593	DARS2, ASPRS. LBSL	Overlap-onset
MARS2	ENSG00000247626	MARS2, SPAX3, COXPD25	Overlap-onset
STUB1	ENSG00000103266	STUB1, CHIP, SCAR16, SCA48	Overlap-onset
CACNA1G	ENSG00000006283	CACNA1G, SCA42, SCA42ND	Overlap-onset
GRM1	ENSG00000152822	GRM1, MGLUR1, GRM1A, SCAR13, SCA44	Overlap-onset
PEX16	ENSG00000121680	PEX16, PBD8A, PBD8B	Overlap-onset
HEXA	ENSG00000213614	HEXA, TSD	Overlap-onset
MT-ATP6	ENSG00000198899	MT-ATP6	Overlap-onset
MTTP	ENSG00000138823	MTTP	Overlap-onset
CYP27A1	ENSG00000135929	CYP27A1, CYP27, CTX	Overlap-onset
TTPA	ENSG00000137561	TTPA, TTP1, AVED	Overlap-onset
HEXB	ENSG00000049860	HEXB	Overlap-onset

## Sheet: Supplementary Table 2
Supplementary Table 2. Genic features curated, with description of feature, broad annotation category to which they belong and source and URL for extraction.
Predictor name: Abbreviated names of annotation used in summary plots
Feature name: More descriptive names of annotation used in summary plots
Category: Broad genic feature category
Definition: Description and definition of genic feature
Method: Original source or method used to extract feature
URL: Publicly-available source for download
Predictor name	Feature name	Category	Definition	Method	URL
GeneLength	GeneLength	Gene complexity	Length of a gene defined by its transcription start and stop sites	Ensembl GTF	https://www.ensembl.org/info/data/index.html
TranscriptCount	TranscriptCount	Gene complexity	Number of unique transcripts within a gene	Ensembl GTF	https://www.ensembl.org/info/data/index.html
CountsOverlap	CountsOverlap	Gene complexity	Number of genes overlapping a gene of interest	GRanges package	https://bioconductor.org/packages/release/bioc/html/GenomicRanges.html
NumJunctions	NumJunctions	Gene complexity	Total number of unique exon-exon junctions generated by each gene	Ensembl GTF	https://www.ensembl.org/info/data/index.html
IntronicLength	IntronicLength	Gene complexity	Intron length taking into account all transcripts in a gene	refGenome package	https://www.rdocumentation.org/packages/refGenome/versions/1.7.7
GCcontent	GCcontent	Gene complexity	Percentage GC content of a gene	BioMart	https://bioconductor.org/packages/release/bioc/html/biomaRt.html
String	String	Gene complexity	Number of protein-protein interactions from STRING database	STRINGdb package	https://www.bioconductor.org/packages/release/bioc/html/STRINGdb.html
number_STRs	No. STRs per gene	Gene complexity	Number STRs per gene	HipSTR reference	https://github.com/HipSTR-Tool/HipSTR-references
STR_width	Total STR width per gene	Gene complexity	Total STR width per gene	HipSTR reference and Ensembl v.92	https://github.com/HipSTR-Tool/HipSTR-references
6nt	No. hexanucleotides per gene	Gene complexity	Number hexanucleotides per gene	HipSTR reference and Ensembl v.93	https://github.com/HipSTR-Tool/HipSTR-references
3nt	No. trinucleotides per gene	Gene complexity	Number trinucleotides per gene	HipSTR reference and Ensembl v.94	https://github.com/HipSTR-Tool/HipSTR-references
2nt	No. dinucleotides per gene	Gene complexity	Number dinucleotides per gene	HipSTR reference and Ensembl v.95	https://github.com/HipSTR-Tool/HipSTR-references
1nt	No. mononucleotides per gene	Gene complexity	Number mononucleotides per gene	HipSTR reference and Ensembl v.96	https://github.com/HipSTR-Tool/HipSTR-references
4nt	No. tetranucleotides per gene	Gene complexity	Number tetranucleotides per gene	HipSTR reference and Ensembl v.97	https://github.com/HipSTR-Tool/HipSTR-references
5nt	No. pentanucleotides per gene	Gene complexity	Number pentanucleotides per gene	HipSTR reference and Ensembl v.98	https://github.com/HipSTR-Tool/HipSTR-references
number_STRs_in_exon	No. STRs in exon	Gene complexity	Number STRs in exon	HipSTR reference and Ensembl v.99	https://github.com/HipSTR-Tool/HipSTR-references
number_STRs_in_intron	No. STRs in intron	Gene complexity	Number STRs in intron	HipSTR reference and Ensembl v.100	https://github.com/HipSTR-Tool/HipSTR-references
number_STRs_5UTR	No. STRs in 5'UTR	Gene complexity	Number STRs in 5'UTR	HipSTR reference and Ensembl v.101	https://github.com/HipSTR-Tool/HipSTR-references
number_STRs_3UTR	No. STRs in 3'UTR	Gene complexity	Number STRs in 3'UTR	HipSTR reference and Ensembl v.102	https://github.com/HipSTR-Tool/HipSTR-references
number_STRs_unannotated	No. STRs in unannotated region	Gene complexity	Number STRs in unannotated region as defined from Ensembl v.92	HipSTR reference and Ensembl v.103	https://github.com/HipSTR-Tool/HipSTR-references
number_STRs_intron_norm_width	Density of intronic STRs	Gene complexity	Number of STRs normalised for intronic length	HipSTR reference and Ensembl v.104	https://github.com/HipSTR-Tool/HipSTR-references
number_STRs_norm_gene_width	Density of STRs	Gene complexity	Number of STRs normalised for gene length	HipSTR reference and Ensembl v.105	https://github.com/HipSTR-Tool/HipSTR-references
number_eSTRs	No. eSTRs	Gene complexity	Number eSTRs	Fotsing et al. Nature Genetics 2019 doi:10.1038/s41588-019-0521-9	Fotsing et al. Nature Genetics 2019 doi:10.1038/s41588-019-0521-9
number_eSTRs_in_exon	No. eSTRs in exon	Gene complexity	Number eSTRs in exon	Fotsing et al. Nature Genetics 2019 doi:10.1038/s41588-019-0521-10	Fotsing et al. Nature Genetics 2019 doi:10.1038/s41588-019-0521-10
number_eSTRs_in_intron	No. eSTRs in intron	Gene complexity	Number eSTRs in intron	Fotsing et al. Nature Genetics 2019 doi:10.1038/s41588-019-0521-11	Fotsing et al. Nature Genetics 2019 doi:10.1038/s41588-019-0521-11
number_eSTRs_5UTR	No. eSTRs in 5'UTR	Gene complexity	Number eSTRs in 5'UTR	Fotsing et al. Nature Genetics 2019 doi:10.1038/s41588-019-0521-12	Fotsing et al. Nature Genetics 2019 doi:10.1038/s41588-019-0521-12
number_eSTRs_3UTR	No. eSTRs in 3'UTR	Gene complexity	Number eSTRs in 3'UTR	Fotsing et al. Nature Genetics 2019 doi:10.1038/s41588-019-0521-13	Fotsing et al. Nature Genetics 2019 doi:10.1038/s41588-019-0521-13
number_eSTRs_unannotated	No. eSTRs in unannotated region	Gene complexity	Number eSTRs in unannotated region	Fotsing et al. Nature Genetics 2019 doi:10.1038/s41588-019-0521-14	Fotsing et al. Nature Genetics 2019 doi:10.1038/s41588-019-0521-14
mean_number_tissues	No. eSTR tissues	Gene complexity	Number tissues associated with each eSTR	Fotsing et al. Nature Genetics 2019 doi:10.1038/s41588-019-0521-15	Fotsing et al. Nature Genetics 2019 doi:10.1038/s41588-019-0521-15
number_cerebellar_eSTRs	No. eSTRs with cerebellar expression	Gene complexity	Number eSTRs with cerebellar expression	Fotsing et al. Nature Genetics 2019 doi:10.1038/s41588-019-0521-16	Fotsing et al. Nature Genetics 2019 doi:10.1038/s41588-019-0521-16
number_brain_eSTRs	No. eSTRs with brain expression	Gene complexity	Number eSTRs with brain expression	Fotsing et al. Nature Genetics 2019 doi:10.1038/s41588-019-0521-17	Fotsing et al. Nature Genetics 2019 doi:10.1038/s41588-019-0521-17
number_heart_eSTRs	No. eSTRs with heart expression	Gene complexity	Number eSTRs with heart expression	Fotsing et al. Nature Genetics 2019 doi:10.1038/s41588-019-0521-18	Fotsing et al. Nature Genetics 2019 doi:10.1038/s41588-019-0521-18
number_nerve_eSTRs	No. eSTRs with nerve expression	Gene complexity	Number eSTRs with nerve expression	Fotsing et al. Nature Genetics 2019 doi:10.1038/s41588-019-0521-19	Fotsing et al. Nature Genetics 2019 doi:10.1038/s41588-019-0521-19
number_other_tissue_eSTRs	No. eSTRs with other tissue expression	Gene complexity	Number eSTRs with other tissue expression	Fotsing et al. Nature Genetics 2019 doi:10.1038/s41588-019-0521-20	Fotsing et al. Nature Genetics 2019 doi:10.1038/s41588-019-0521-20
eSTR_cerebellar_specificity	No. eSTRs specific to cerebellum	Gene complexity	Number eSTRs specific to cerebellum	Fotsing et al. Nature Genetics 2019 doi:10.1038/s41588-019-0521-21	Fotsing et al. Nature Genetics 2019 doi:10.1038/s41588-019-0521-21
number_repeat_elements	No. repetitive elements per gene	Gene complexity	Total number repetitive elements per gene	RepeatMasker	http://www.repeatmasker.org/species/hg.html
element_width	Total repetitive element width per gene	Gene complexity	Total repetitive element width per gene	RepeatMasker	http://www.repeatmasker.org/species/hg.html
number_rpt_in_exon	No. exonic repetitive elements	Gene complexity	Number exonic repetitive elements	RepeatMasker	http://www.repeatmasker.org/species/hg.html
number_rpt_in_intron	No. intronic repetitive elements	Gene complexity	Number intronic repetitive elements	RepeatMasker	http://www.repeatmasker.org/species/hg.html
number_rpt_5UTR	No. 5'UTR repetitive elements	Gene complexity	Number 5'UTR repetitive elements	RepeatMasker	http://www.repeatmasker.org/species/hg.html
number_rpt_3UTR	No. 3'UTR repetitive elements	Gene complexity	Number 3'UTR repetitive elements	RepeatMasker	http://www.repeatmasker.org/species/hg.html
number_rpt_unannotated	No. unannotated repetitive elements	Gene complexity	Number unannotated repetitive elements (from Ensembl v.92)	RepeatMasker	http://www.repeatmasker.org/species/hg.html
SINE/Alu	SINE/Alu genic density	Gene complexity	Number SINE/Alu normalised for gene length	RepeatMasker	http://www.repeatmasker.org/species/hg.html
SINE/MIR	SINE/MIR genic density	Gene complexity	Number SINE/MIR normalised for gene length	RepeatMasker	http://www.repeatmasker.org/species/hg.html
Other SINE	Other SINE genic density	Gene complexity	Number other SINE genic density normalised for gene length	RepeatMasker	http://www.repeatmasker.org/species/hg.html
LTRs	LTRs genic density	Gene complexity	Number LTRs normalised for gene length	RepeatMasker	http://www.repeatmasker.org/species/hg.html
Retroposon/SVA	Retroposon/SVA genic density	Gene complexity	Number retroposon/SVA normalised for gene length	RepeatMasker	http://www.repeatmasker.org/species/hg.html
LINE/L1	LINE/L1 genic density	Gene complexity	Number LINE/L1 normalised for gene length	RepeatMasker	http://www.repeatmasker.org/species/hg.html
LINE/L2	LINE/L2 genic density	Gene complexity	Number LINE/L2 normalised for gene length	RepeatMasker	http://www.repeatmasker.org/species/hg.html
Other LINE	Other LINE genic density	Gene complexity	Number other LINE genic density normalised for gene length	RepeatMasker	http://www.repeatmasker.org/species/hg.html
Simple_repeat	Simple repeat genic density	Gene complexity	Number simple repeat normalised for gene length	RepeatMasker	http://www.repeatmasker.org/species/hg.html
DNAs	DNAs-encoding genic density	Gene complexity	Number DNAs-encoding normalised for gene length	RepeatMasker	http://www.repeatmasker.org/species/hg.html
RNAs	RNAs-encoding genic density	Gene complexity	Number RNAs-encoding normalised for gene length	RepeatMasker	http://www.repeatmasker.org/species/hg.html
Other	Other repetitive element genic density	Gene complexity	Number other repetitive element normalised for gene length	RepeatMasker	http://www.repeatmasker.org/species/hg.html
width_per_rpt	Mean width per repetitive element	Gene complexity	Mean width per repetitive element	RepeatMasker	http://www.repeatmasker.org/species/hg.html
number_rpt_for_width	Genic density of repetitive element	Gene complexity	Number of repetitive element normalised for gene length	RepeatMasker	http://www.repeatmasker.org/species/hg.html
number_rpt_for_exon_width	Exonic density of repetitive element	Gene complexity	Number of repetitive element normalised for exonic length	RepeatMasker	http://www.repeatmasker.org/species/hg.html
number_rpt_for_intron_width	Intronic density of repetitive element	Gene complexity	Number of repetitive element normalised for intronic length	RepeatMasker	http://www.repeatmasker.org/species/hg.html
exon_width	Total width of exons per gene	Gene complexity	Total width of exons per gene taking into account all transcripts	RepeatMasker	http://www.repeatmasker.org/species/hg.html
STR_present	STR presence	Gene complexity	A STR is present within the gene (binary measure)	HipSTR	https://github.com/HipSTR-Tool/HipSTR-references
eSTR_present	eSTR presence	Gene complexity	An eSTR is present within the gene (binary measure)	HipSTR	https://github.com/HipSTR-Tool/HipSTR-references
repeat_present	Repetitive element presence	Gene complexity	A repetitive element is present within the gene (binary measure)	RepeatMasker	http://www.repeatmasker.org/species/hg.html
n_dis_consti_exons	consitutive exons	Gene complexity	Larger number of constitutive exons per gene (higher numbers are more likely to be disease-causing)	Ensembl GTF	https://www.ensembl.org/info/data/index.html
LoFTool	LoFTool	Genetic variation	Gene intolerance score based on loss-of-function variants	Fadista et al. Bioinformatics 2017 DOI: 10.1093/bioinformatics/btv602	Fadista et al. Bioinformatics 2017 DOI: 10.1093/bioinformatics/btv602
EvoTol	EvoTol	Genetic variation	Quantifies a gene's intolerance to mutation using evolutionary conservation of protein sequences	Rackham et al. Nucleic Acids Research 2015 doi: 10.1093/nar/gku1322	http://www.evotol.co.uk/
RVIS	RVIS	Genetic variation	Intolerance scoring system that assesses whether genes have more or less functional genetic variation than expected based on the apparently neutral variation found in the gene	Petrovski et al. PLOS Genetics 2013	http://genic-intolerance.org/
pAD	pAD	Genetic variation	probability of autosomal dominant variant	Karczewski et al. Nature 2020	https://gnomad.broadinstitute.org/
pAR	pAR	Genetic variation	probability of autosomal recessive variant	Karczewski et al. Nature 2020	https://gnomad.broadinstitute.org/
gnomadpLI	gnomadpLI	Genetic variation	Loss-of-function score from gnomAD: pLI closer to 1 indicates that the gene or transcript cannot tolerate protein truncating variation	Karczewski et al. Nature 2020	https://gnomad.broadinstitute.org/
gnomadpRec	gnomadpRec	Genetic variation	Probability of being intolerant of homozygous, but not heterozygous loss-of-functionvariants	Karczewski et al. Nature 2020	https://gnomad.broadinstitute.org/
gnomadpNull	gnomadpNull	Genetic variation	Probability of being intolerant to both homozygous and heterozygous variants	Karczewski et al. Nature 2020	https://gnomad.broadinstitute.org/
gnomadpMiss	gnomadpMiss	Genetic variation	Probability of being intolerant of missense variants	Karczewski et al. Nature 2020	https://gnomad.broadinstitute.org/
gnomadOELoF	gnomadOELoF	Genetic variation	Observed: expected ratio of gene tolerance to loss of function mutation	Karczewski et al. Nature 2020	https://gnomad.broadinstitute.org/
gnomadOEMiss	gnomadOEMiss	Genetic variation	Observed: expected ratio of gene tolerance to missense mutation	Karczewski et al. Nature 2020	https://gnomad.broadinstitute.org/
mean_CDTS	CDTS	Genetic variation	Context-dependent tolerance score, measure of genomic constraint	di Iulio et al. Nature Genetics 2018	http://www.hli-opendata.com/noncoding
mean_phastcons_7	phastCons7	Genetic variation	Measure of inter-species conservation: likelihood ratio of negative selection based on the total number of substitutions during evolution of an element between 7 species	UCSC	http://hgdownload.cse.ucsc.edu/goldenPath/hg38/phastCons7s20way/
mean_phastcons_20	phastCons20	Genetic variation	Measure of inter-species conservation: likelihood ratio of negative selection based on the total number of substitutions during evolution of an element between 20 species	UCSC	http://hgdownload.cse.ucsc.edu/goldenPath/hg38/phastCons20way/
CNCR_density	CNCR density	Genetic variation	Number of constrained, non-conserved regions normalised for gene length	Chen et al. Nature Communications 2021	https://snca.atica.um.es/browser/app/vizER
CL	FUSIL Cellular Lethal	Genetic variation	Cross-species Full Spectrum of Intolerance to Loss-of-function (FUSIL)	Cacheiro et al. Nature Communications 2020	SourceDatafile1_FUSIL. https://www.ebi.ac.uk/biostudies/studies/S-BSST293
DL	FUSIL Developmental Lethal	Genetic variation	Cross-species Full Spectrum of Intolerance to Loss-of-function (FUSIL)	Cacheiro et al. Nature Communications 2020	SourceDatafile1_FUSIL. https://www.ebi.ac.uk/biostudies/studies/S-BSST294
SV	FUSIL Subviable	Genetic variation	Cross-species Full Spectrum of Intolerance to Loss-of-function (FUSIL)	Cacheiro et al. Nature Communications 2020	SourceDatafile1_FUSIL. https://www.ebi.ac.uk/biostudies/studies/S-BSST295
VN	FUSIL Viable with no phenotype	Genetic variation	Cross-species Full Spectrum of Intolerance to Loss-of-function (FUSIL)	Cacheiro et al. Nature Communications 2020	SourceDatafile1_FUSIL. https://www.ebi.ac.uk/biostudies/studies/S-BSST296
VP	FUSIL Viable with phenotype	Genetic variation	Cross-species Full Spectrum of Intolerance to Loss-of-function (FUSIL)	Cacheiro et al. Nature Communications 2020	SourceDatafile1_FUSIL. https://www.ebi.ac.uk/biostudies/studies/S-BSST297
AdiposeSub	AdiposeSub	Expression	Tissue-specific expression if gene expression in that tissue wais 3.5 fold higher than mean across all 47 GTEx tissues	GTEx v. 6	https://www.gtexportal.org/home/datasets
AdiposeVisceral	AdiposeVisceral	Expression	Tissue-specific expression if gene expression in that tissue wais 3.5 fold higher than mean across all 47 GTEx tissues	GTEx v. 6	https://www.gtexportal.org/home/datasets
AdrenalGland	AdrenalGland	Expression	Tissue-specific expression if gene expression in that tissue wais 3.5 fold higher than mean across all 47 GTEx tissues	GTEx v. 6	https://www.gtexportal.org/home/datasets
ArteryAorta	ArteryAorta	Expression	Tissue-specific expression if gene expression in that tissue wais 3.5 fold higher than mean across all 47 GTEx tissues	GTEx v. 6	https://www.gtexportal.org/home/datasets
ArteryCoronary	ArteryCoronary	Expression	Tissue-specific expression if gene expression in that tissue wais 3.5 fold higher than mean across all 47 GTEx tissues	GTEx v. 6	https://www.gtexportal.org/home/datasets
ArteryTibial	ArteryTibial	Expression	Tissue-specific expression if gene expression in that tissue wais 3.5 fold higher than mean across all 47 GTEx tissues	GTEx v. 6	https://www.gtexportal.org/home/datasets
Amygdala	Amygdala	Expression	Tissue-specific expression if gene expression in that tissue wais 3.5 fold higher than mean across all 47 GTEx tissues	GTEx v. 6	https://www.gtexportal.org/home/datasets
AntCingCortex	AntCingCortex	Expression	Tissue-specific expression if gene expression in that tissue wais 3.5 fold higher than mean across all 47 GTEx tissues	GTEx v. 6	https://www.gtexportal.org/home/datasets
Caudate	Caudate	Expression	Tissue-specific expression if gene expression in that tissue wais 3.5 fold higher than mean across all 47 GTEx tissues	GTEx v. 6	https://www.gtexportal.org/home/datasets
CerebHemisphere	CerebHemisphere	Expression	Tissue-specific expression if gene expression in that tissue wais 3.5 fold higher than mean across all 47 GTEx tissues	GTEx v. 6	https://www.gtexportal.org/home/datasets
Cerebellum	Cerebellum	Expression	Tissue-specific expression if gene expression in that tissue wais 3.5 fold higher than mean across all 47 GTEx tissues	GTEx v. 6	https://www.gtexportal.org/home/datasets
Cortex	Cortex	Expression	Tissue-specific expression if gene expression in that tissue wais 3.5 fold higher than mean across all 47 GTEx tissues	GTEx v. 6	https://www.gtexportal.org/home/datasets
FCortex	FCortex	Expression	Tissue-specific expression if gene expression in that tissue wais 3.5 fold higher than mean across all 47 GTEx tissues	GTEx v. 6	https://www.gtexportal.org/home/datasets
Hippocampus	Hippocampus	Expression	Tissue-specific expression if gene expression in that tissue wais 3.5 fold higher than mean across all 47 GTEx tissues	GTEx v. 6	https://www.gtexportal.org/home/datasets
Hypothalamus	Hypothalamus	Expression	Tissue-specific expression if gene expression in that tissue wais 3.5 fold higher than mean across all 47 GTEx tissues	GTEx v. 6	https://www.gtexportal.org/home/datasets
NucAccumbens	NucAccumbens	Expression	Tissue-specific expression if gene expression in that tissue wais 3.5 fold higher than mean across all 47 GTEx tissues	GTEx v. 6	https://www.gtexportal.org/home/datasets
Putamen	Putamen	Expression	Tissue-specific expression if gene expression in that tissue wais 3.5 fold higher than mean across all 47 GTEx tissues	GTEx v. 6	https://www.gtexportal.org/home/datasets
Spinalcord	Spinalcord	Expression	Tissue-specific expression if gene expression in that tissue wais 3.5 fold higher than mean across all 47 GTEx tissues	GTEx v. 6	https://www.gtexportal.org/home/datasets
Substantianigra	Substantianigra	Expression	Tissue-specific expression if gene expression in that tissue wais 3.5 fold higher than mean across all 47 GTEx tissues	GTEx v. 6	https://www.gtexportal.org/home/datasets
Breast	Breast	Expression	Tissue-specific expression if gene expression in that tissue wais 3.5 fold higher than mean across all 47 GTEx tissues	GTEx v. 6	https://www.gtexportal.org/home/datasets
CellsLymphocytes	CellsLymphocytes	Expression	Tissue-specific expression if gene expression in that tissue wais 3.5 fold higher than mean across all 47 GTEx tissues	GTEx v. 6	https://www.gtexportal.org/home/datasets
CellsFibroblasts	CellsFibroblasts	Expression	Tissue-specific expression if gene expression in that tissue wais 3.5 fold higher than mean across all 47 GTEx tissues	GTEx v. 6	https://www.gtexportal.org/home/datasets
ColonSigmoid	ColonSigmoid	Expression	Tissue-specific expression if gene expression in that tissue wais 3.5 fold higher than mean across all 47 GTEx tissues	GTEx v. 6	https://www.gtexportal.org/home/datasets
ColonTransverse	ColonTransverse	Expression	Tissue-specific expression if gene expression in that tissue wais 3.5 fold higher than mean across all 47 GTEx tissues	GTEx v. 6	https://www.gtexportal.org/home/datasets
EsophGastJunction	EsophGastJunction	Expression	Tissue-specific expression if gene expression in that tissue wais 3.5 fold higher than mean across all 47 GTEx tissues	GTEx v. 6	https://www.gtexportal.org/home/datasets
EsophMucosa	EsophMucosa	Expression	Tissue-specific expression if gene expression in that tissue wais 3.5 fold higher than mean across all 47 GTEx tissues	GTEx v. 6	https://www.gtexportal.org/home/datasets
EsophMuscularis	EsophMuscularis	Expression	Tissue-specific expression if gene expression in that tissue wais 3.5 fold higher than mean across all 47 GTEx tissues	GTEx v. 6	https://www.gtexportal.org/home/datasets
HeartAtrialApp	HeartAtrialApp	Expression	Tissue-specific expression if gene expression in that tissue wais 3.5 fold higher than mean across all 47 GTEx tissues	GTEx v. 6	https://www.gtexportal.org/home/datasets
HeartLeftVent	HeartLeftVent	Expression	Tissue-specific expression if gene expression in that tissue wais 3.5 fold higher than mean across all 47 GTEx tissues	GTEx v. 6	https://www.gtexportal.org/home/datasets
Liver	Liver	Expression	Tissue-specific expression if gene expression in that tissue wais 3.5 fold higher than mean across all 47 GTEx tissues	GTEx v. 6	https://www.gtexportal.org/home/datasets
Lung	Lung	Expression	Tissue-specific expression if gene expression in that tissue wais 3.5 fold higher than mean across all 47 GTEx tissues	GTEx v. 6	https://www.gtexportal.org/home/datasets
MuscleSkeletal	MuscleSkeletal	Expression	Tissue-specific expression if gene expression in that tissue wais 3.5 fold higher than mean across all 47 GTEx tissues	GTEx v. 6	https://www.gtexportal.org/home/datasets
NerveTibial	NerveTibial	Expression	Tissue-specific expression if gene expression in that tissue wais 3.5 fold higher than mean across all 47 GTEx tissues	GTEx v. 6	https://www.gtexportal.org/home/datasets
Ovary	Ovary	Expression	Tissue-specific expression if gene expression in that tissue wais 3.5 fold higher than mean across all 47 GTEx tissues	GTEx v. 6	https://www.gtexportal.org/home/datasets
Pancreas	Pancreas	Expression	Tissue-specific expression if gene expression in that tissue wais 3.5 fold higher than mean across all 47 GTEx tissues	GTEx v. 6	https://www.gtexportal.org/home/datasets
Pituitary	Pituitary	Expression	Tissue-specific expression if gene expression in that tissue wais 3.5 fold higher than mean across all 47 GTEx tissues	GTEx v. 6	https://www.gtexportal.org/home/datasets
Prostate	Prostate	Expression	Tissue-specific expression if gene expression in that tissue wais 3.5 fold higher than mean across all 47 GTEx tissues	GTEx v. 6	https://www.gtexportal.org/home/datasets
SkinSuprapubic	SkinSuprapubic	Expression	Tissue-specific expression if gene expression in that tissue wais 3.5 fold higher than mean across all 47 GTEx tissues	GTEx v. 6	https://www.gtexportal.org/home/datasets
SkinLowerLeg	SkinLowerLeg	Expression	Tissue-specific expression if gene expression in that tissue wais 3.5 fold higher than mean across all 47 GTEx tissues	GTEx v. 6	https://www.gtexportal.org/home/datasets
SmallIntestine	SmallIntestine	Expression	Tissue-specific expression if gene expression in that tissue wais 3.5 fold higher than mean across all 47 GTEx tissues	GTEx v. 6	https://www.gtexportal.org/home/datasets
Spleen	Spleen	Expression	Tissue-specific expression if gene expression in that tissue wais 3.5 fold higher than mean across all 47 GTEx tissues	GTEx v. 6	https://www.gtexportal.org/home/datasets
Stomach	Stomach	Expression	Tissue-specific expression if gene expression in that tissue wais 3.5 fold higher than mean across all 47 GTEx tissues	GTEx v. 6	https://www.gtexportal.org/home/datasets
Testis	Testis	Expression	Tissue-specific expression if gene expression in that tissue wais 3.5 fold higher than mean across all 47 GTEx tissues	GTEx v. 6	https://www.gtexportal.org/home/datasets
Thyroid	Thyroid	Expression	Tissue-specific expression if gene expression in that tissue wais 3.5 fold higher than mean across all 47 GTEx tissues	GTEx v. 6	https://www.gtexportal.org/home/datasets
Uterus	Uterus	Expression	Tissue-specific expression if gene expression in that tissue wais 3.5 fold higher than mean across all 47 GTEx tissues	GTEx v. 6	https://www.gtexportal.org/home/datasets
Vagina	Vagina	Expression	Tissue-specific expression if gene expression in that tissue wais 3.5 fold higher than mean across all 47 GTEx tissues	GTEx v. 6	https://www.gtexportal.org/home/datasets
WholeBlood	WholeBlood	Expression	Tissue-specific expression if gene expression in that tissue wais 3.5 fold higher than mean across all 47 GTEx tissues	GTEx v. 6	https://www.gtexportal.org/home/datasets
Astrocytes	Astrocyte CNS	Expression	Cell-type-specific expression Level 1 Karolinska superset (CNS only)	Zeisel et al. Science 2015	http://linnarssonlab.org/cortex/
Cerebellum neurons.x	Cerebellum neuron CNS	Expression	Cell-type-specific expression Level 1 Karolinska superset (CNS only)	Zeisel et al. Science 2015	http://linnarssonlab.org/cortex/
Cholinergic and monoaminergic neurons	ACh and MA neuron CNS	Expression	Cell-type-specific expression Level 1 Karolinska superset (CNS only)	Zeisel et al. Science 2015	http://linnarssonlab.org/cortex/
Dentate gyrus granule neurons	Dentate gyrus granule neuron CNS	Expression	Cell-type-specific expression Level 1 Karolinska superset (CNS only)	Zeisel et al. Science 2015	http://linnarssonlab.org/cortex/
Glutamatergic neuroblasts	Glutamatergic neuroblasts CNS	Expression	Cell-type-specific expression Level 1 Karolinska superset (CNS only)	Zeisel et al. Science 2015	http://linnarssonlab.org/cortex/
Microglia	Microglia CNS	Expression	Cell-type-specific expression Level 1 Karolinska superset (CNS only)	Zeisel et al. Science 2015	http://linnarssonlab.org/cortex/
Non-glutamatergic neuroblasts	Non-glutamatergic neuroblast CNS	Expression	Cell-type-specific expression Level 1 Karolinska superset (CNS only)	Zeisel et al. Science 2015	http://linnarssonlab.org/cortex/
Oligodendrocytes.x	Oligodendrocyte CNS	Expression	Cell-type-specific expression Level 1 Karolinska superset (CNS only)	Zeisel et al. Science 2015	http://linnarssonlab.org/cortex/
Peptidergic neurons	Peptidergic neuron CNS	Expression	Cell-type-specific expression Level 1 Karolinska superset (CNS only)	Zeisel et al. Science 2015	http://linnarssonlab.org/cortex/
Perivascular macrophages	Perivascular macrophage CNS	Expression	Cell-type-specific expression Level 1 Karolinska superset (CNS only)	Zeisel et al. Science 2015	http://linnarssonlab.org/cortex/
Telencephalon inhibitory interneurons	Telencephalon inhibitory interneuron CNS	Expression	Cell-type-specific expression Level 1 Karolinska superset (CNS only)	Zeisel et al. Science 2015	http://linnarssonlab.org/cortex/
Telencephalon projecting excitatory neurons	Telencephalon projecting excitatory neuron CNS	Expression	Cell-type-specific expression Level 1 Karolinska superset (CNS only)	Zeisel et al. Science 2015	http://linnarssonlab.org/cortex/
Telencephalon projecting inhibitory neurons	Telencephalon projecting inhibitory neuron CNS	Expression	Cell-type-specific expression Level 1 Karolinska superset (CNS only)	Zeisel et al. Science 2015	http://linnarssonlab.org/cortex/
Neuroblasts	Cerebellum neuroblasts	Expression	Cell-type-specific expression Level 2 Karolinska superset (CNS only) - subselected for cerebellar cell types	Zeisel et al. Science 2015	http://linnarssonlab.org/cortex/
Granule_neurons	Cerebellum granule neurons	Expression	Cell-type-specific expression Level 2 Karolinska superset (CNS only) - subselected for cerebellar cell types	Zeisel et al. Science 2015	http://linnarssonlab.org/cortex/
Glutamatergic_neuroblasts	Cerebellum glutamatergic neuroblasts	Expression	Cell-type-specific expression Level 2 Karolinska superset (CNS only) - subselected for cerebellar cell types	Zeisel et al. Science 2015	http://linnarssonlab.org/cortex/
Granule_interneurons	Cerebellum granule interneurons	Expression	Cell-type-specific expression Level 2 Karolinska superset (CNS only) - subselected for cerebellar cell types	Zeisel et al. Science 2015	http://linnarssonlab.org/cortex/
Purkinje_cells	Cerebellum Purkinje cells	Expression	Cell-type-specific expression Level 2 Karolinska superset (CNS only) - subselected for cerebellar cell types	Zeisel et al. Science 2015	http://linnarssonlab.org/cortex/
Molecular_interneurons	Cerebellum molecular interneurons	Expression	Cell-type-specific expression Level 2 Karolinska superset (CNS only) - subselected for cerebellar cell types	Zeisel et al. Science 2015	http://linnarssonlab.org/cortex/
Inhibitory_neurons	Cerebellum inhibitory neurons	Expression	Cell-type-specific expression Level 2 Karolinska superset (CNS only) - subselected for cerebellar cell types	Zeisel et al. Science 2015	http://linnarssonlab.org/cortex/
Glia	Glia, all cell types, level 1	Expression	Cell-type-specific expression Level 1 Karolinska dataset	Zeisel et al. Science 2015	http://linnarssonlab.org/cortex/
Immune cells.x	Immune cells, level 1	Expression	Cell-type-specific expression Level 1 Karolinska dataset	Zeisel et al. Science 2015	http://linnarssonlab.org/cortex/
Neurons	Neurons, level 1	Expression	Cell-type-specific expression Level 1 Karolinska dataset	Zeisel et al. Science 2015	http://linnarssonlab.org/cortex/
Vascular cells.x	Vascular cells, level 1	Expression	Cell-type-specific expression Level 1 Karolinska dataset	Zeisel et al. Science 2015	http://linnarssonlab.org/cortex/
CNS glia	CNS glia, level 2	Expression	Cell-type-specific expression Level 2 Karolinska dataset	Zeisel et al. Science 2015	http://linnarssonlab.org/cortex/
CNS neurons	CNS neurons, level 2	Expression	Cell-type-specific expression Level 2 Karolinska dataset	Zeisel et al. Science 2015	http://linnarssonlab.org/cortex/
Immune cells.y	Immune cells, level 2	Expression	Cell-type-specific expression Level 2 Karolinska dataset	Zeisel et al. Science 2015	http://linnarssonlab.org/cortex/
Neural crest-like glia.x	Neural crest-like glia, level 2	Expression	Cell-type-specific expression Level 2 Karolinska dataset	Zeisel et al. Science 2015	http://linnarssonlab.org/cortex/
PNS neurons	PNS neurons, level 2	Expression	Cell-type-specific expression Level 2 Karolinska dataset	Zeisel et al. Science 2015	http://linnarssonlab.org/cortex/
Vascular cells.y	Vascular cells, level 2	Expression	Cell-type-specific expression Level 2 Karolinska dataset	Zeisel et al. Science 2015	http://linnarssonlab.org/cortex/
Astroependymal cells	Astroependymal cells, level 3	Expression	Cell-type-specific expression Level 3 Karolinska dataset	Zeisel et al. Science 2015	http://linnarssonlab.org/cortex/
Cerebellum neurons.y	Cerebellum neurons, level 3	Expression	Cell-type-specific expression Level 3 Karolinska dataset	Zeisel et al. Science 2015	http://linnarssonlab.org/cortex/
Cholinergic, monoaminergic and peptidergic neurons	Cholinergic, monoaminergic and peptidergic neurons, level 3	Expression	Cell-type-specific expression Level 3 Karolinska dataset	Zeisel et al. Science 2015	http://linnarssonlab.org/cortex/
Di- and mesencephalon neurons	Di- and mesencephalon neurons, level 3	Expression	Cell-type-specific expression Level 3 Karolinska dataset	Zeisel et al. Science 2015	http://linnarssonlab.org/cortex/
Enteric neurons	Enteric neurons, level 3	Expression	Cell-type-specific expression Level 3 Karolinska dataset	Zeisel et al. Science 2015	http://linnarssonlab.org/cortex/
Hindbrain neurons	Hindbrain neurons, level 3	Expression	Cell-type-specific expression Level 3 Karolinska dataset	Zeisel et al. Science 2015	http://linnarssonlab.org/cortex/
Immature neural	Immature neural, level 3	Expression	Cell-type-specific expression Level 3 Karolinska dataset	Zeisel et al. Science 2015	http://linnarssonlab.org/cortex/
Immune cells	Immune cells, level 3	Expression	Cell-type-specific expression Level 3 Karolinska dataset	Zeisel et al. Science 2015	http://linnarssonlab.org/cortex/
Neural crest-like glia.y	Neural crest-like glia, level 3	Expression	Cell-type-specific expression Level 3 Karolinska dataset	Zeisel et al. Science 2015	http://linnarssonlab.org/cortex/
Oligodendrocytes.y	Oligodendrocytes, level 3	Expression	Cell-type-specific expression Level 3 Karolinska dataset	Zeisel et al. Science 2015	http://linnarssonlab.org/cortex/
Peripheral sensory neurons	Peripheral sensory neurons, level 3	Expression	Cell-type-specific expression Level 3 Karolinska dataset	Zeisel et al. Science 2015	http://linnarssonlab.org/cortex/
Spinal cord neurons	Spinal cord neurons, level 3	Expression	Cell-type-specific expression Level 3 Karolinska dataset	Zeisel et al. Science 2015	http://linnarssonlab.org/cortex/
Sympathetic neurons	Sympathetic neurons, level 3	Expression	Cell-type-specific expression Level 3 Karolinska dataset	Zeisel et al. Science 2015	http://linnarssonlab.org/cortex/
Telencephalon interneurons	Telencephalon interneurons, level 3	Expression	Cell-type-specific expression Level 3 Karolinska dataset	Zeisel et al. Science 2015	http://linnarssonlab.org/cortex/
Telencephalon projecting neurons	Telencephalon projecting neurons, level 3	Expression	Cell-type-specific expression Level 3 Karolinska dataset	Zeisel et al. Science 2015	http://linnarssonlab.org/cortex/
Vascular cells	Vascular cells, level 3	Expression	Cell-type-specific expression Level 3 Karolinska dataset	Zeisel et al. Science 2015	http://linnarssonlab.org/cortex/
MMAdiposeSub	MMAdiposeSub	Coexpression, Adjacency	A gene was defined as having Module Membership if its co-expression was 3.5 fold higher than across all other remaining GTEx tissues.	GTEx v. 6 and G2PML package	https://www.gtexportal.org/home/datasets
MMAdiposeVisceral	MMAdiposeVisceral	Coexpression, Adjacency	A gene was defined as having Module Membership if its co-expression was 3.5 fold higher than across all other remaining GTEx tissues.	GTEx v. 6 and G2PML package	https://www.gtexportal.org/home/datasets
MMAdrenalGland	MMAdrenalGland	Coexpression, Adjacency	A gene was defined as having Module Membership if its co-expression was 3.5 fold higher than across all other remaining GTEx tissues.	GTEx v. 6 and G2PML package	https://www.gtexportal.org/home/datasets
MMArteryAorta	MMArteryAorta	Coexpression, Adjacency	A gene was defined as having Module Membership if its co-expression was 3.5 fold higher than across all other remaining GTEx tissues.	GTEx v. 6 and G2PML package	https://www.gtexportal.org/home/datasets
MMArteryCoronary	MMArteryCoronary	Coexpression, Adjacency	A gene was defined as having Module Membership if its co-expression was 3.5 fold higher than across all other remaining GTEx tissues.	GTEx v. 6 and G2PML package	https://www.gtexportal.org/home/datasets
MMArteryTibial	MMArteryTibial	Coexpression, Adjacency	A gene was defined as having Module Membership if its co-expression was 3.5 fold higher than across all other remaining GTEx tissues.	GTEx v. 6 and G2PML package	https://www.gtexportal.org/home/datasets
MMAmygdala	MMAmygdala	Coexpression, Adjacency	A gene was defined as having Module Membership if its co-expression was 3.5 fold higher than across all other remaining GTEx tissues.	GTEx v. 6 and G2PML package	https://www.gtexportal.org/home/datasets
MMAntCingCortex	MMAntCingCortex	Coexpression, Adjacency	A gene was defined as having Module Membership if its co-expression was 3.5 fold higher than across all other remaining GTEx tissues.	GTEx v. 6 and G2PML package	https://www.gtexportal.org/home/datasets
MMCaudate	MMCaudate	Coexpression, Adjacency	A gene was defined as having Module Membership if its co-expression was 3.5 fold higher than across all other remaining GTEx tissues.	GTEx v. 6 and G2PML package	https://www.gtexportal.org/home/datasets
MMCerebHemisphere	MMCerebHemisphere	Coexpression, Adjacency	A gene was defined as having Module Membership if its co-expression was 3.5 fold higher than across all other remaining GTEx tissues.	GTEx v. 6 and G2PML package	https://www.gtexportal.org/home/datasets
MMCerebellum	MMCerebellum	Coexpression, Adjacency	A gene was defined as having Module Membership if its co-expression was 3.5 fold higher than across all other remaining GTEx tissues.	GTEx v. 6 and G2PML package	https://www.gtexportal.org/home/datasets
MMCortex	MMCortex	Coexpression, Adjacency	A gene was defined as having Module Membership if its co-expression was 3.5 fold higher than across all other remaining GTEx tissues.	GTEx v. 6 and G2PML package	https://www.gtexportal.org/home/datasets
MMFCortex	MMFCortex	Coexpression, Adjacency	A gene was defined as having Module Membership if its co-expression was 3.5 fold higher than across all other remaining GTEx tissues.	GTEx v. 6 and G2PML package	https://www.gtexportal.org/home/datasets
MMHippocampus	MMHippocampus	Coexpression, Adjacency	A gene was defined as having Module Membership if its co-expression was 3.5 fold higher than across all other remaining GTEx tissues.	GTEx v. 6 and G2PML package	https://www.gtexportal.org/home/datasets
MMHypothalamus	MMHypothalamus	Coexpression, Adjacency	A gene was defined as having Module Membership if its co-expression was 3.5 fold higher than across all other remaining GTEx tissues.	GTEx v. 6 and G2PML package	https://www.gtexportal.org/home/datasets
MMNucAccumbens	MMNucAccumbens	Coexpression, Adjacency	A gene was defined as having Module Membership if its co-expression was 3.5 fold higher than across all other remaining GTEx tissues.	GTEx v. 6 and G2PML package	https://www.gtexportal.org/home/datasets
MMPutamen	MMPutamen	Coexpression, Adjacency	A gene was defined as having Module Membership if its co-expression was 3.5 fold higher than across all other remaining GTEx tissues.	GTEx v. 6 and G2PML package	https://www.gtexportal.org/home/datasets
MMSpinalcord	MMSpinalcord	Coexpression, Adjacency	A gene was defined as having Module Membership if its co-expression was 3.5 fold higher than across all other remaining GTEx tissues.	GTEx v. 6 and G2PML package	https://www.gtexportal.org/home/datasets
MMSubstantianigra	MMSubstantianigra	Coexpression, Adjacency	A gene was defined as having Module Membership if its co-expression was 3.5 fold higher than across all other remaining GTEx tissues.	GTEx v. 6 and G2PML package	https://www.gtexportal.org/home/datasets
MMBreast	MMBreast	Coexpression, Adjacency	A gene was defined as having Module Membership if its co-expression was 3.5 fold higher than across all other remaining GTEx tissues.	GTEx v. 6 and G2PML package	https://www.gtexportal.org/home/datasets
MMCellsLymphocytes	MMCellsLymphocytes	Coexpression, Adjacency	A gene was defined as having Module Membership if its co-expression was 3.5 fold higher than across all other remaining GTEx tissues.	GTEx v. 6 and G2PML package	https://www.gtexportal.org/home/datasets
MMCellsFibroblasts	MMCellsFibroblasts	Coexpression, Adjacency	A gene was defined as having Module Membership if its co-expression was 3.5 fold higher than across all other remaining GTEx tissues.	GTEx v. 6 and G2PML package	https://www.gtexportal.org/home/datasets
MMColonSigmoid	MMColonSigmoid	Coexpression, Adjacency	A gene was defined as having Module Membership if its co-expression was 3.5 fold higher than across all other remaining GTEx tissues.	GTEx v. 6 and G2PML package	https://www.gtexportal.org/home/datasets
MMColonTransverse	MMColonTransverse	Coexpression, Adjacency	A gene was defined as having Module Membership if its co-expression was 3.5 fold higher than across all other remaining GTEx tissues.	GTEx v. 6 and G2PML package	https://www.gtexportal.org/home/datasets
MMEsophGastJunction	MMEsophGastJunction	Coexpression, Adjacency	A gene was defined as having Module Membership if its co-expression was 3.5 fold higher than across all other remaining GTEx tissues.	GTEx v. 6 and G2PML package	https://www.gtexportal.org/home/datasets
MMEsophMucosa	MMEsophMucosa	Coexpression, Adjacency	A gene was defined as having Module Membership if its co-expression was 3.5 fold higher than across all other remaining GTEx tissues.	GTEx v. 6 and G2PML package	https://www.gtexportal.org/home/datasets
MMEsophMuscularis	MMEsophMuscularis	Coexpression, Adjacency	A gene was defined as having Module Membership if its co-expression was 3.5 fold higher than across all other remaining GTEx tissues.	GTEx v. 6 and G2PML package	https://www.gtexportal.org/home/datasets
MMHeartAtrialApp	MMHeartAtrialApp	Coexpression, Adjacency	A gene was defined as having Module Membership if its co-expression was 3.5 fold higher than across all other remaining GTEx tissues.	GTEx v. 6 and G2PML package	https://www.gtexportal.org/home/datasets
MMHeartLeftVent	MMHeartLeftVent	Coexpression, Adjacency	A gene was defined as having Module Membership if its co-expression was 3.5 fold higher than across all other remaining GTEx tissues.	GTEx v. 6 and G2PML package	https://www.gtexportal.org/home/datasets
MMLiver	MMLiver	Coexpression, Adjacency	A gene was defined as having Module Membership if its co-expression was 3.5 fold higher than across all other remaining GTEx tissues.	GTEx v. 6 and G2PML package	https://www.gtexportal.org/home/datasets
MMLung	MMLung	Coexpression, Adjacency	A gene was defined as having Module Membership if its co-expression was 3.5 fold higher than across all other remaining GTEx tissues.	GTEx v. 6 and G2PML package	https://www.gtexportal.org/home/datasets
MMMuscleSkeletal	MMMuscleSkeletal	Coexpression, Adjacency	A gene was defined as having Module Membership if its co-expression was 3.5 fold higher than across all other remaining GTEx tissues.	GTEx v. 6 and G2PML package	https://www.gtexportal.org/home/datasets
MMNerveTibial	MMNerveTibial	Coexpression, Adjacency	A gene was defined as having Module Membership if its co-expression was 3.5 fold higher than across all other remaining GTEx tissues.	GTEx v. 6 and G2PML package	https://www.gtexportal.org/home/datasets
MMOvary	MMOvary	Coexpression, Adjacency	A gene was defined as having Module Membership if its co-expression was 3.5 fold higher than across all other remaining GTEx tissues.	GTEx v. 6 and G2PML package	https://www.gtexportal.org/home/datasets
MMPancreas	MMPancreas	Coexpression, Adjacency	A gene was defined as having Module Membership if its co-expression was 3.5 fold higher than across all other remaining GTEx tissues.	GTEx v. 6 and G2PML package	https://www.gtexportal.org/home/datasets
MMPituitary	MMPituitary	Coexpression, Adjacency	A gene was defined as having Module Membership if its co-expression was 3.5 fold higher than across all other remaining GTEx tissues.	GTEx v. 6 and G2PML package	https://www.gtexportal.org/home/datasets
MMProstate	MMProstate	Coexpression, Adjacency	A gene was defined as having Module Membership if its co-expression was 3.5 fold higher than across all other remaining GTEx tissues.	GTEx v. 6 and G2PML package	https://www.gtexportal.org/home/datasets
MMSkinSuprapubic	MMSkinSuprapubic	Coexpression, Adjacency	A gene was defined as having Module Membership if its co-expression was 3.5 fold higher than across all other remaining GTEx tissues.	GTEx v. 6 and G2PML package	https://www.gtexportal.org/home/datasets
MMSkinLowerLeg	MMSkinLowerLeg	Coexpression, Adjacency	A gene was defined as having Module Membership if its co-expression was 3.5 fold higher than across all other remaining GTEx tissues.	GTEx v. 6 and G2PML package	https://www.gtexportal.org/home/datasets
MMSmallIntestine	MMSmallIntestine	Coexpression, Adjacency	A gene was defined as having Module Membership if its co-expression was 3.5 fold higher than across all other remaining GTEx tissues.	GTEx v. 6 and G2PML package	https://www.gtexportal.org/home/datasets
MMSpleen	MMSpleen	Coexpression, Adjacency	A gene was defined as having Module Membership if its co-expression was 3.5 fold higher than across all other remaining GTEx tissues.	GTEx v. 6 and G2PML package	https://www.gtexportal.org/home/datasets
MMStomach	MMStomach	Coexpression, Adjacency	A gene was defined as having Module Membership if its co-expression was 3.5 fold higher than across all other remaining GTEx tissues.	GTEx v. 6 and G2PML package	https://www.gtexportal.org/home/datasets
MMTestis	MMTestis	Coexpression, Adjacency	A gene was defined as having Module Membership if its co-expression was 3.5 fold higher than across all other remaining GTEx tissues.	GTEx v. 6 and G2PML package	https://www.gtexportal.org/home/datasets
MMThyroid	MMThyroid	Coexpression, Adjacency	A gene was defined as having Module Membership if its co-expression was 3.5 fold higher than across all other remaining GTEx tissues.	GTEx v. 6 and G2PML package	https://www.gtexportal.org/home/datasets
MMUterus	MMUterus	Coexpression, Adjacency	A gene was defined as having Module Membership if its co-expression was 3.5 fold higher than across all other remaining GTEx tissues.	GTEx v. 6 and G2PML package	https://www.gtexportal.org/home/datasets
MMVagina	MMVagina	Coexpression, Adjacency	A gene was defined as having Module Membership if its co-expression was 3.5 fold higher than across all other remaining GTEx tissues.	GTEx v. 6 and G2PML package	https://www.gtexportal.org/home/datasets
MMWholeBlood	MMWholeBlood	Coexpression, Adjacency	A gene was defined as having Module Membership if its co-expression was 3.5 fold higher than across all other remaining GTEx tissues.	GTEx v. 6 and G2PML package	https://www.gtexportal.org/home/datasets
AdjAdiposeSub	AdjAdiposeSub	Coexpression, Adjacency	A gene was defined as having Adjacency if its co-expression was 3.5 fold higher than across all other remaining GTEx tissues.	GTEx v. 6 and G2PML package	https://www.gtexportal.org/home/datasets
AdjAdiposeVisceral	AdjAdiposeVisceral	Coexpression, Adjacency	A gene was defined as having Adjacency if its co-expression was 3.5 fold higher than across all other remaining GTEx tissues.	GTEx v. 6 and G2PML package	https://www.gtexportal.org/home/datasets
AdjAdrenalGland	AdjAdrenalGland	Coexpression, Adjacency	A gene was defined as having Adjacency if its co-expression was 3.5 fold higher than across all other remaining GTEx tissues.	GTEx v. 6 and G2PML package	https://www.gtexportal.org/home/datasets
AdjArteryAorta	AdjArteryAorta	Coexpression, Adjacency	A gene was defined as having Adjacency if its co-expression was 3.5 fold higher than across all other remaining GTEx tissues.	GTEx v. 6 and G2PML package	https://www.gtexportal.org/home/datasets
AdjArteryCoronary	AdjArteryCoronary	Coexpression, Adjacency	A gene was defined as having Adjacency if its co-expression was 3.5 fold higher than across all other remaining GTEx tissues.	GTEx v. 6 and G2PML package	https://www.gtexportal.org/home/datasets
AdjArteryTibial	AdjArteryTibial	Coexpression, Adjacency	A gene was defined as having Adjacency if its co-expression was 3.5 fold higher than across all other remaining GTEx tissues.	GTEx v. 6 and G2PML package	https://www.gtexportal.org/home/datasets
AdjAmygdala	AdjAmygdala	Coexpression, Adjacency	A gene was defined as having Adjacency if its co-expression was 3.5 fold higher than across all other remaining GTEx tissues.	GTEx v. 6 and G2PML package	https://www.gtexportal.org/home/datasets
AdjAntCingCortex	AdjAntCingCortex	Coexpression, Adjacency	A gene was defined as having Adjacency if its co-expression was 3.5 fold higher than across all other remaining GTEx tissues.	GTEx v. 6 and G2PML package	https://www.gtexportal.org/home/datasets
AdjCaudate	AdjCaudate	Coexpression, Adjacency	A gene was defined as having Adjacency if its co-expression was 3.5 fold higher than across all other remaining GTEx tissues.	GTEx v. 6 and G2PML package	https://www.gtexportal.org/home/datasets
AdjCerebHemisphere	AdjCerebHemisphere	Coexpression, Adjacency	A gene was defined as having Adjacency if its co-expression was 3.5 fold higher than across all other remaining GTEx tissues.	GTEx v. 6 and G2PML package	https://www.gtexportal.org/home/datasets
AdjCerebellum	AdjCerebellum	Coexpression, Adjacency	A gene was defined as having Adjacency if its co-expression was 3.5 fold higher than across all other remaining GTEx tissues.	GTEx v. 6 and G2PML package	https://www.gtexportal.org/home/datasets
AdjCortex	AdjCortex	Coexpression, Adjacency	A gene was defined as having Adjacency if its co-expression was 3.5 fold higher than across all other remaining GTEx tissues.	GTEx v. 6 and G2PML package	https://www.gtexportal.org/home/datasets
AdjFCortex	AdjFCortex	Coexpression, Adjacency	A gene was defined as having Adjacency if its co-expression was 3.5 fold higher than across all other remaining GTEx tissues.	GTEx v. 6 and G2PML package	https://www.gtexportal.org/home/datasets
AdjHippocampus	AdjHippocampus	Coexpression, Adjacency	A gene was defined as having Adjacency if its co-expression was 3.5 fold higher than across all other remaining GTEx tissues.	GTEx v. 6 and G2PML package	https://www.gtexportal.org/home/datasets
AdjHypothalamus	AdjHypothalamus	Coexpression, Adjacency	A gene was defined as having Adjacency if its co-expression was 3.5 fold higher than across all other remaining GTEx tissues.	GTEx v. 6 and G2PML package	https://www.gtexportal.org/home/datasets
AdjNucAccumbens	AdjNucAccumbens	Coexpression, Adjacency	A gene was defined as having Adjacency if its co-expression was 3.5 fold higher than across all other remaining GTEx tissues.	GTEx v. 6 and G2PML package	https://www.gtexportal.org/home/datasets
AdjPutamen	AdjPutamen	Coexpression, Adjacency	A gene was defined as having Adjacency if its co-expression was 3.5 fold higher than across all other remaining GTEx tissues.	GTEx v. 6 and G2PML package	https://www.gtexportal.org/home/datasets
AdjSpinalcord	AdjSpinalcord	Coexpression, Adjacency	A gene was defined as having Adjacency if its co-expression was 3.5 fold higher than across all other remaining GTEx tissues.	GTEx v. 6 and G2PML package	https://www.gtexportal.org/home/datasets
AdjSubstantianigra	AdjSubstantianigra	Coexpression, Adjacency	A gene was defined as having Adjacency if its co-expression was 3.5 fold higher than across all other remaining GTEx tissues.	GTEx v. 6 and G2PML package	https://www.gtexportal.org/home/datasets
AdjBreast	AdjBreast	Coexpression, Adjacency	A gene was defined as having Adjacency if its co-expression was 3.5 fold higher than across all other remaining GTEx tissues.	GTEx v. 6 and G2PML package	https://www.gtexportal.org/home/datasets
AdjCellsLymphocytes	AdjCellsLymphocytes	Coexpression, Adjacency	A gene was defined as having Adjacency if its co-expression was 3.5 fold higher than across all other remaining GTEx tissues.	GTEx v. 6 and G2PML package	https://www.gtexportal.org/home/datasets
AdjCellsFibroblasts	AdjCellsFibroblasts	Coexpression, Adjacency	A gene was defined as having Adjacency if its co-expression was 3.5 fold higher than across all other remaining GTEx tissues.	GTEx v. 6 and G2PML package	https://www.gtexportal.org/home/datasets
AdjColonSigmoid	AdjColonSigmoid	Coexpression, Adjacency	A gene was defined as having Adjacency if its co-expression was 3.5 fold higher than across all other remaining GTEx tissues.	GTEx v. 6 and G2PML package	https://www.gtexportal.org/home/datasets
AdjColonTransverse	AdjColonTransverse	Coexpression, Adjacency	A gene was defined as having Adjacency if its co-expression was 3.5 fold higher than across all other remaining GTEx tissues.	GTEx v. 6 and G2PML package	https://www.gtexportal.org/home/datasets
AdjEsophGastJunction	AdjEsophGastJunction	Coexpression, Adjacency	A gene was defined as having Adjacency if its co-expression was 3.5 fold higher than across all other remaining GTEx tissues.	GTEx v. 6 and G2PML package	https://www.gtexportal.org/home/datasets
AdjEsophMucosa	AdjEsophMucosa	Coexpression, Adjacency	A gene was defined as having Adjacency if its co-expression was 3.5 fold higher than across all other remaining GTEx tissues.	GTEx v. 6 and G2PML package	https://www.gtexportal.org/home/datasets
AdjEsophMuscularis	AdjEsophMuscularis	Coexpression, Adjacency	A gene was defined as having Adjacency if its co-expression was 3.5 fold higher than across all other remaining GTEx tissues.	GTEx v. 6 and G2PML package	https://www.gtexportal.org/home/datasets
AdjHeartAtrialApp	AdjHeartAtrialApp	Coexpression, Adjacency	A gene was defined as having Adjacency if its co-expression was 3.5 fold higher than across all other remaining GTEx tissues.	GTEx v. 6 and G2PML package	https://www.gtexportal.org/home/datasets
AdjHeartLeftVent	AdjHeartLeftVent	Coexpression, Adjacency	A gene was defined as having Adjacency if its co-expression was 3.5 fold higher than across all other remaining GTEx tissues.	GTEx v. 6 and G2PML package	https://www.gtexportal.org/home/datasets
AdjLiver	AdjLiver	Coexpression, Adjacency	A gene was defined as having Adjacency if its co-expression was 3.5 fold higher than across all other remaining GTEx tissues.	GTEx v. 6 and G2PML package	https://www.gtexportal.org/home/datasets
AdjLung	AdjLung	Coexpression, Adjacency	A gene was defined as having Adjacency if its co-expression was 3.5 fold higher than across all other remaining GTEx tissues.	GTEx v. 6 and G2PML package	https://www.gtexportal.org/home/datasets
AdjMuscleSkeletal	AdjMuscleSkeletal	Coexpression, Adjacency	A gene was defined as having Adjacency if its co-expression was 3.5 fold higher than across all other remaining GTEx tissues.	GTEx v. 6 and G2PML package	https://www.gtexportal.org/home/datasets
AdjNerveTibial	AdjNerveTibial	Coexpression, Adjacency	A gene was defined as having Adjacency if its co-expression was 3.5 fold higher than across all other remaining GTEx tissues.	GTEx v. 6 and G2PML package	https://www.gtexportal.org/home/datasets
AdjOvary	AdjOvary	Coexpression, Adjacency	A gene was defined as having Adjacency if its co-expression was 3.5 fold higher than across all other remaining GTEx tissues.	GTEx v. 6 and G2PML package	https://www.gtexportal.org/home/datasets
AdjPancreas	AdjPancreas	Coexpression, Adjacency	A gene was defined as having Adjacency if its co-expression was 3.5 fold higher than across all other remaining GTEx tissues.	GTEx v. 6 and G2PML package	https://www.gtexportal.org/home/datasets
AdjPituitary	AdjPituitary	Coexpression, Adjacency	A gene was defined as having Adjacency if its co-expression was 3.5 fold higher than across all other remaining GTEx tissues.	GTEx v. 6 and G2PML package	https://www.gtexportal.org/home/datasets
AdjProstate	AdjProstate	Coexpression, Adjacency	A gene was defined as having Adjacency if its co-expression was 3.5 fold higher than across all other remaining GTEx tissues.	GTEx v. 6 and G2PML package	https://www.gtexportal.org/home/datasets
AdjSkinSuprapubic	AdjSkinSuprapubic	Coexpression, Adjacency	A gene was defined as having Adjacency if its co-expression was 3.5 fold higher than across all other remaining GTEx tissues.	GTEx v. 6 and G2PML package	https://www.gtexportal.org/home/datasets
AdjSkinLowerLeg	AdjSkinLowerLeg	Coexpression, Adjacency	A gene was defined as having Adjacency if its co-expression was 3.5 fold higher than across all other remaining GTEx tissues.	GTEx v. 6 and G2PML package	https://www.gtexportal.org/home/datasets
AdjSmallIntestine	AdjSmallIntestine	Coexpression, Adjacency	A gene was defined as having Adjacency if its co-expression was 3.5 fold higher than across all other remaining GTEx tissues.	GTEx v. 6 and G2PML package	https://www.gtexportal.org/home/datasets
AdjSpleen	AdjSpleen	Coexpression, Adjacency	A gene was defined as having Adjacency if its co-expression was 3.5 fold higher than across all other remaining GTEx tissues.	GTEx v. 6 and G2PML package	https://www.gtexportal.org/home/datasets
AdjStomach	AdjStomach	Coexpression, Adjacency	A gene was defined as having Adjacency if its co-expression was 3.5 fold higher than across all other remaining GTEx tissues.	GTEx v. 6 and G2PML package	https://www.gtexportal.org/home/datasets
AdjTestis	AdjTestis	Coexpression, Adjacency	A gene was defined as having Adjacency if its co-expression was 3.5 fold higher than across all other remaining GTEx tissues.	GTEx v. 6 and G2PML package	https://www.gtexportal.org/home/datasets
AdjThyroid	AdjThyroid	Coexpression, Adjacency	A gene was defined as having Adjacency if its co-expression was 3.5 fold higher than across all other remaining GTEx tissues.	GTEx v. 6 and G2PML package	https://www.gtexportal.org/home/datasets
AdjUterus	AdjUterus	Coexpression, Adjacency	A gene was defined as having Adjacency if its co-expression was 3.5 fold higher than across all other remaining GTEx tissues.	GTEx v. 6 and G2PML package	https://www.gtexportal.org/home/datasets
AdjVagina	AdjVagina	Coexpression, Adjacency	A gene was defined as having Adjacency if its co-expression was 3.5 fold higher than across all other remaining GTEx tissues.	GTEx v. 6 and G2PML package	https://www.gtexportal.org/home/datasets
AdjWholeBlood	AdjWholeBlood	Coexpression, Adjacency	A gene was defined as having Adjacency if its co-expression was 3.5 fold higher than across all other remaining GTEx tissues.	GTEx v. 6 and G2PML package	https://www.gtexportal.org/home/datasets
Human_Brain	Human_Brain	Expression	Timing-specific expression based on maSigPro output. This uses a regression based approach to find genes for which there are significant gene expression profile differences between experimental groups in time course microarray and RNA-Seq experiments.	Cardoso-Moreira et al. Nature 2019	https://www.nature.com/articles/s41586-019-1338-5#Sec28
Human_Cerebellum	Human_Cerebellum	Expression	Timing-specific expression based on maSigPro output. This uses a regression based approach to find genes for which there are significant gene expression profile differences between experimental groups in time course microarray and RNA-Seq experiments.	Cardoso-Moreira et al. Nature 2019	https://www.nature.com/articles/s41586-019-1338-5#Sec29
Human_Heart	Human_Heart	Expression	Timing-specific expression based on maSigPro output. This uses a regression based approach to find genes for which there are significant gene expression profile differences between experimental groups in time course microarray and RNA-Seq experiments.	Cardoso-Moreira et al. Nature 2019	https://www.nature.com/articles/s41586-019-1338-5#Sec30
Human_Kidney	Human_Kidney	Expression	Timing-specific expression based on maSigPro output. This uses a regression based approach to find genes for which there are significant gene expression profile differences between experimental groups in time course microarray and RNA-Seq experiments.	Cardoso-Moreira et al. Nature 2019	https://www.nature.com/articles/s41586-019-1338-5#Sec31
Human_Liver	Human_Liver	Expression	Timing-specific expression based on maSigPro output. This uses a regression based approach to find genes for which there are significant gene expression profile differences between experimental groups in time course microarray and RNA-Seq experiments.	Cardoso-Moreira et al. Nature 2019	https://www.nature.com/articles/s41586-019-1338-5#Sec32
Human_Ovary	Human_Ovary	Expression	Timing-specific expression based on maSigPro output. This uses a regression based approach to find genes for which there are significant gene expression profile differences between experimental groups in time course microarray and RNA-Seq experiments.	Cardoso-Moreira et al. Nature 2019	https://www.nature.com/articles/s41586-019-1338-5#Sec33
Human_Testis_NoAdults	Human_Testis_NoAdults	Expression	Timing-specific expression based on maSigPro output. This uses a regression based approach to find genes for which there are significant gene expression profile differences between experimental groups in time course microarray and RNA-Seq experiments.	Cardoso-Moreira et al. Nature 2019	https://www.nature.com/articles/s41586-019-1338-5#Sec34
Human_Testis	Human_Testis	Expression	Timing-specific expression based on maSigPro output. This uses a regression based approach to find genes for which there are significant gene expression profile differences between experimental groups in time course microarray and RNA-Seq experiments.	Cardoso-Moreira et al. Nature 2019	https://www.nature.com/articles/s41586-019-1338-5#Sec35
BrainDDG	BrainDDG	Expression	Classification of genes as developmentally-dynamic gene (DDG) (1) or non-DDG (0) within that organ. DDGs defined when the goodness-of-fit (R2) was at least 0.3 and the maximum RPKM in that organ was at least 1	Cardoso-Moreira et al. Nature 2019	https://www.nature.com/articles/s41586-019-1338-5#Sec36
CerebellumDDG	CerebellumDDG	Expression	Classification of genes as developmentally-dynamic gene (DDG) (1) or non-DDG (0) within that organ. DDGs defined when the goodness-of-fit (R2) was at least 0.3 and the maximum RPKM in that organ was at least 2	Cardoso-Moreira et al. Nature 2019	https://www.nature.com/articles/s41586-019-1338-5#Sec37
HeartDDG	HeartDDG	Expression	Classification of genes as developmentally-dynamic gene (DDG) (1) or non-DDG (0) within that organ. DDGs defined when the goodness-of-fit (R2) was at least 0.3 and the maximum RPKM in that organ was at least 3	Cardoso-Moreira et al. Nature 2019	https://www.nature.com/articles/s41586-019-1338-5#Sec38
KidneyDDG	KidneyDDG	Expression	Classification of genes as developmentally-dynamic gene (DDG) (1) or non-DDG (0) within that organ. DDGs defined when the goodness-of-fit (R2) was at least 0.3 and the maximum RPKM in that organ was at least 4	Cardoso-Moreira et al. Nature 2019	https://www.nature.com/articles/s41586-019-1338-5#Sec39
LiverDDG	LiverDDG	Expression	Classification of genes as developmentally-dynamic gene (DDG) (1) or non-DDG (0) within that organ. DDGs defined when the goodness-of-fit (R2) was at least 0.3 and the maximum RPKM in that organ was at least 5	Cardoso-Moreira et al. Nature 2019	https://www.nature.com/articles/s41586-019-1338-5#Sec40
OvaryDDG	OvaryDDG	Expression	Classification of genes as developmentally-dynamic gene (DDG) (1) or non-DDG (0) within that organ. DDGs defined when the goodness-of-fit (R2) was at least 0.3 and the maximum RPKM in that organ was at least 6	Cardoso-Moreira et al. Nature 2019	https://www.nature.com/articles/s41586-019-1338-5#Sec41
TestisDDG	TestisDDG	Expression	Classification of genes as developmentally-dynamic gene (DDG) (1) or non-DDG (0) within that organ. DDGs defined when the goodness-of-fit (R2) was at least 0.3 and the maximum RPKM in that organ was at least 7	Cardoso-Moreira et al. Nature 2019	https://www.nature.com/articles/s41586-019-1338-5#Sec42
TestisNoAdultsDDG	TestisNoAdultsDDG	Expression	Classification of genes as developmentally-dynamic gene (DDG) (1) or non-DDG (0) within that organ. DDGs defined when the goodness-of-fit (R2) was at least 0.3 and the maximum RPKM in that organ was at least 8	Cardoso-Moreira et al. Nature 2019	https://www.nature.com/articles/s41586-019-1338-5#Sec43
TissueTau	TissueTau	Expression	Pleiotropy indexes: the time- and tissue-specificity indexes are based on the Tau metric of tissue specificity. Score of 0 signifies broad expression. Score of 1 signifies restricted expression.	Cardoso-Moreira et al. Nature 2019	https://www.nature.com/articles/s41586-019-1338-5#Sec44
BrainTau	BrainTau	Expression	Pleiotropy indexes: the time- and tissue-specificity indexes are based on the Tau metric of tissue specificity. Score of 0 signifies broad expression. Score of 1 signifies restricted expression.	Cardoso-Moreira et al. Nature 2019	https://www.nature.com/articles/s41586-019-1338-5#Sec45
CerebellumTau	CerebellumTau	Expression	Pleiotropy indexes: the time- and tissue-specificity indexes are based on the Tau metric of tissue specificity. Score of 0 signifies broad expression. Score of 1 signifies restricted expression.	Cardoso-Moreira et al. Nature 2019	https://www.nature.com/articles/s41586-019-1338-5#Sec46
HeartTau	HeartTau	Expression	Pleiotropy indexes: the time- and tissue-specificity indexes are based on the Tau metric of tissue specificity. Score of 0 signifies broad expression. Score of 1 signifies restricted expression.	Cardoso-Moreira et al. Nature 2019	https://www.nature.com/articles/s41586-019-1338-5#Sec47
KidneyTau	KidneyTau	Expression	Pleiotropy indexes: the time- and tissue-specificity indexes are based on the Tau metric of tissue specificity. Score of 0 signifies broad expression. Score of 1 signifies restricted expression.	Cardoso-Moreira et al. Nature 2019	https://www.nature.com/articles/s41586-019-1338-5#Sec48
LiverTau	LiverTau	Expression	Pleiotropy indexes: the time- and tissue-specificity indexes are based on the Tau metric of tissue specificity. Score of 0 signifies broad expression. Score of 1 signifies restricted expression.	Cardoso-Moreira et al. Nature 2019	https://www.nature.com/articles/s41586-019-1338-5#Sec49
OvaryTau	OvaryTau	Expression	Pleiotropy indexes: the time- and tissue-specificity indexes are based on the Tau metric of tissue specificity. Score of 0 signifies broad expression. Score of 1 signifies restricted expression.	Cardoso-Moreira et al. Nature 2019	https://www.nature.com/articles/s41586-019-1338-5#Sec50
TestisTau	TestisTau	Expression	Pleiotropy indexes: the time- and tissue-specificity indexes are based on the Tau metric of tissue specificity. Score of 0 signifies broad expression. Score of 1 signifies restricted expression.	Cardoso-Moreira et al. Nature 2019	https://www.nature.com/articles/s41586-019-1338-5#Sec51

## Sheet: Supplementary Table 3
Supplementary Table 3. List of disease categories excluded from inclusion as controls
choanal atresia
chondrodysplasia punctate
congenital malformations caused by ciliopathies
craniosynostosis syndromes
deafness and congenital structural abnormalities
dysmorphic and congenital abnormality syndrome
familial tumour syndromes of the central and peripheral nervous system
hypothalamic and pituitary disorders
metabolic disorders
neurological and neurodevelopmental disorder
ophthalmological disorders
paediatric congenital malformation-dysmorphism-tumour syndromes
psychiatric disorders
Simpson-Golabi-Behmel Syndrome
Sotos syndrome
thoracic dystrophies

## Sheet: Supplementary Table 4
Supplementary Table 4. Summary of four different burden analyses combinations.
Analysis	Variants in genes tested	Number of cases	Number of controls
1	Childhood-onset genes (n = 216)	Adult-onset ataxia patients (n = 816)	6658
2	Adult-onset genes (n = 23)	Childhood-onset ataxia patients (n = 306)	6658
3	Overlap-onset genes (n = 79)	Adult-onset ataxia patients (n = 816)	6658
4	Overlap-onset genes (n = 79)	Childhood-onset ataxia patients (n = 306)	6658

## Sheet: Supplementary Table 5
Supplementary Table 5. Comparisons across gene lists of genic feature with resulting p-values. Descriptions of the genic features are provided in Supplementary Table 2.
Comparison_list are the gene lists for comparison. P-value: Resultant p-value from comparison of genic feature between the two lists named in "Comparison_list"
Annotation: name of genic feature tested.Explanation of features in Supplementary Table 2.
Test: Statistical method used to test differences in genic feature between the gene lists.
The 95% lower and higher CI (confidence interval) are for the P-value. FDR P is the FDR-adjusted P-value.
Comparison_list	Annotation	P-value	95% Lower CI	95% Higher CI	FDR P	Test
Adult-onset vs. controls	TranscriptCount	0.000989172	1.99996	8.00003	0.00197834	Wilcoxon rank sum test
Childhood-onset vs. controls	TranscriptCount	7.16378e-09	1.01507	3.00002	4.29827e-08	Wilcoxon rank sum test
Overlap-onset vs. controls	TranscriptCount	3.35324e-08	2.99999	5.99998	1.00597e-07	Wilcoxon rank sum test
Adult-onset vs. childhood-onset	TranscriptCount	0.130776	-0.999982	6.00002	0.156931	Wilcoxon rank sum test
Adult-onset vs. overlap-onset	TranscriptCount	0.720091	-3.00009	4.99996	0.720091	Wilcoxon rank sum test
Childhood-onset vs. overlap-onset	TranscriptCount	0.0566861	-3.99994	2.26107e-05	0.0850291	Wilcoxon rank sum test
Adult-onset vs. controls	CountsOverlap	0.054516	-3.19576e-05	1.00005	0.109032	Wilcoxon rank sum test
Childhood-onset vs. controls	CountsOverlap	0.00670851	2.45507e-05	4.73648e-05	0.0362001	Wilcoxon rank sum test
Overlap-onset vs. controls	CountsOverlap	0.0120667	1.41395e-05	0.999973	0.0362001	Wilcoxon rank sum test
Adult-onset vs. childhood-onset	CountsOverlap	0.343081	-6.25747e-05	0.999957	0.514622	Wilcoxon rank sum test
Adult-onset vs. overlap-onset	CountsOverlap	0.612997	-1.95486e-05	0.999954	0.612997	Wilcoxon rank sum test
Childhood-onset vs. overlap-onset	CountsOverlap	0.492861	-1.35761e-05	6.71833e-05	0.591433	Wilcoxon rank sum test
Adult-onset vs. controls	NumJunctions	0.0366907	1.00004	37.0001	0.0733814	Wilcoxon rank sum test
Childhood-onset vs. controls	NumJunctions	7.29038e-08	9.00002	20.0001	4.37423e-07	Wilcoxon rank sum test
Overlap-onset vs. controls	NumJunctions	9.09271e-07	15	37	2.72781e-06	Wilcoxon rank sum test
Adult-onset vs. childhood-onset	NumJunctions	0.686198	-17	25	0.686198	Wilcoxon rank sum test
Adult-onset vs. overlap-onset	NumJunctions	0.56897	-33.9999	19	0.682764	Wilcoxon rank sum test
Childhood-onset vs. overlap-onset	NumJunctions	0.113365	-24	2.00001	0.170048	Wilcoxon rank sum test
Adult-onset vs. controls	IntronicLength	0.152655	-4450	30705	0.457966	Wilcoxon rank sum test
Childhood-onset vs. controls	IntronicLength	0.0188548	692	10211	0.113129	Wilcoxon rank sum test
Overlap-onset vs. controls	IntronicLength	0.269652	-2742	11058	0.539305	Wilcoxon rank sum test
Adult-onset vs. childhood-onset	IntronicLength	0.555652	-13370	25481	0.666782	Wilcoxon rank sum test
Adult-onset vs. overlap-onset	IntronicLength	0.491768	-15159	29549	0.666782	Wilcoxon rank sum test
Childhood-onset vs. overlap-onset	IntronicLength	0.807519	-7512	10881	0.807519	Wilcoxon rank sum test
Adult-onset vs. controls	GCcontent	0.475594	-4.13003	1.87004	0.694344	Wilcoxon rank sum test
Childhood-onset vs. controls	GCcontent	0.880336	-1.09998	0.949971	0.880336	Wilcoxon rank sum test
Overlap-onset vs. controls	GCcontent	0.543332	-1.16001	2.19	0.694344	Wilcoxon rank sum test
Adult-onset vs. childhood-onset	GCcontent	0.534586	-4.43004	2.15994	0.694344	Wilcoxon rank sum test
Adult-onset vs. overlap-onset	GCcontent	0.305291	-5.09998	1.74003	0.694344	Wilcoxon rank sum test
Childhood-onset vs. overlap-onset	GCcontent	0.57862	-2.60004	1.40008	0.694344	Wilcoxon rank sum test
Adult-onset vs. controls	String	0.194648	-4.79988e-05	1.00005	0.233577	Wilcoxon rank sum test
Childhood-onset vs. controls	String	0.159257	-3.69739e-05	3.41151e-05	0.233577	Wilcoxon rank sum test
Overlap-onset vs. controls	String	0.0615896	-4.84613e-05	4.03426e-05	0.163512	Wilcoxon rank sum test
Adult-onset vs. childhood-onset	String	0.0817561	-4.07066e-05	1.00006	0.163512	Wilcoxon rank sum test
Adult-onset vs. overlap-onset	String	0.820269	-0.999937	0.999951	0.820269	Wilcoxon rank sum test
Childhood-onset vs. overlap-onset	String	0.0182587	-0.999984	-1.71738e-05	0.109552	Wilcoxon rank sum test
Adult-onset vs. controls	LoFTool	0.0549208	-0.247316	4.49639e-05	0.0877998	Wilcoxon rank sum test
Childhood-onset vs. controls	LoFTool	0.0585332	-0.0677509	2.8611e-05	0.0877998	Wilcoxon rank sum test
Overlap-onset vs. controls	LoFTool	9.85491e-05	-0.187013	-0.0529885	0.000591295	Wilcoxon rank sum test
Adult-onset vs. childhood-onset	LoFTool	0.291114	-0.218989	0.0519939	0.349337	Wilcoxon rank sum test
Adult-onset vs. overlap-onset	LoFTool	0.832148	-0.124997	0.120739	0.832148	Wilcoxon rank sum test
Childhood-onset vs. overlap-onset	LoFTool	0.0276527	6.6902e-05	0.149997	0.082958	Wilcoxon rank sum test
Adult-onset vs. controls	EvoTol	0.350881	-19.1192	8.28319	0.421058	Wilcoxon rank sum test
Childhood-onset vs. controls	EvoTol	0.00248936	-10.8528	-0.94759	0.00746808	Wilcoxon rank sum test
Overlap-onset vs. controls	EvoTol	1.87169e-05	-23.8852	-6.98571	0.000112302	Wilcoxon rank sum test
Adult-onset vs. childhood-onset	EvoTol	0.966689	-11.4994	17.8874	0.966689	Wilcoxon rank sum test
Adult-onset vs. overlap-onset	EvoTol	0.269511	-3.91299	29.5387	0.404266	Wilcoxon rank sum test
Childhood-onset vs. overlap-onset	EvoTol	0.0202259	0.200653	15.0055	0.0404518	Wilcoxon rank sum test
Adult-onset vs. controls	RVIS	0.197471	-0.0500315	0.0103009	0.296207	Wilcoxon rank sum test
Childhood-onset vs. controls	RVIS	0.89917	-0.00968806	0.0108354	0.89917	Wilcoxon rank sum test
Overlap-onset vs. controls	RVIS	0.0376337	-0.0386937	-0.00102011	0.224168	Wilcoxon rank sum test
Adult-onset vs. childhood-onset	RVIS	0.171537	-0.0504666	0.0103742	0.296207	Wilcoxon rank sum test
Adult-onset vs. overlap-onset	RVIS	0.883566	-0.040001	0.0348819	0.89917	Wilcoxon rank sum test
Childhood-onset vs. overlap-onset	RVIS	0.0747227	-0.00143956	0.042243	0.224168	Wilcoxon rank sum test
Adult-onset vs. controls	pAD	0.349686	-0.033054	0.139009	0.451116	Wilcoxon rank sum test
Childhood-onset vs. controls	pAD	0.0138119	-0.0449957	-1.45468e-05	0.0828712	Wilcoxon rank sum test
Overlap-onset vs. controls	pAD	0.37593	-0.0109816	0.0500428	0.451116	Wilcoxon rank sum test
Adult-onset vs. childhood-onset	pAD	0.0795942	-0.00104125	0.229942	0.159188	Wilcoxon rank sum test
Adult-onset vs. overlap-onset	pAD	0.680724	-0.0710086	0.156982	0.680724	Wilcoxon rank sum test
Childhood-onset vs. overlap-onset	pAD	0.044774	-0.0999294	-3.48985e-05	0.134322	Wilcoxon rank sum test
Adult-onset vs. controls	pAR	0.349686	-0.139012	0.0330519	0.451116	Wilcoxon rank sum test
Childhood-onset vs. controls	pAR	0.0138119	1.28022e-05	0.0449939	0.0828712	Wilcoxon rank sum test
Overlap-onset vs. controls	pAR	0.37593	-0.0500457	0.0109789	0.451116	Wilcoxon rank sum test
Adult-onset vs. childhood-onset	pAR	0.0795942	-0.229942	0.00104125	0.159188	Wilcoxon rank sum test
Adult-onset vs. overlap-onset	pAR	0.680724	-0.156982	0.0710086	0.680724	Wilcoxon rank sum test
Childhood-onset vs. overlap-onset	pAR	0.044774	3.48985e-05	0.0999294	0.134322	Wilcoxon rank sum test
Adult-onset vs. controls	gnomadpLI	0.0600771	-2.00237e-05	0.340388	0.0901157	Wilcoxon rank sum test
Childhood-onset vs. controls	gnomadpLI	0.426359	-0.00804926	0.000339863	0.511631	Wilcoxon rank sum test
Overlap-onset vs. controls	gnomadpLI	0.0506345	1.97822e-05	0.0533832	0.0901157	Wilcoxon rank sum test
Adult-onset vs. childhood-onset	gnomadpLI	0.0358353	6.72955e-05	0.356377	0.0901157	Wilcoxon rank sum test
Adult-onset vs. overlap-onset	gnomadpLI	0.51764	-0.0256998	0.306569	0.51764	Wilcoxon rank sum test
Childhood-onset vs. overlap-onset	gnomadpLI	0.0461504	-0.0999397	-1.29816e-05	0.0901157	Wilcoxon rank sum test
Adult-onset vs. controls	gnomadpRec	0.470795	-0.0658342	0.143567	0.564954	Wilcoxon rank sum test
Childhood-onset vs. controls	gnomadpRec	6.62156e-06	0.0302469	0.109125	3.97293e-05	Wilcoxon rank sum test
Overlap-onset vs. controls	gnomadpRec	0.119985	-0.0045257	0.0932106	0.359954	Wilcoxon rank sum test
Adult-onset vs. childhood-onset	gnomadpRec	0.310831	-0.17629	0.0387329	0.564954	Wilcoxon rank sum test
Adult-onset vs. overlap-onset	gnomadpRec	0.819758	-0.144892	0.109747	0.819758	Wilcoxon rank sum test
Childhood-onset vs. overlap-onset	gnomadpRec	0.410265	-0.0122386	0.0894325	0.564954	Wilcoxon rank sum test
Adult-onset vs. controls	gnomadpNull	0.441292	-0.158698	0.0375599	0.52955	Wilcoxon rank sum test
Childhood-onset vs. controls	gnomadpNull	0.383926	-0.00375005	0.0306783	0.52955	Wilcoxon rank sum test
Overlap-onset vs. controls	gnomadpNull	0.217578	-0.0619754	0.00842911	0.52955	Wilcoxon rank sum test
Adult-onset vs. childhood-onset	gnomadpNull	0.303718	-0.193713	0.0290366	0.52955	Wilcoxon rank sum test
Adult-onset vs. overlap-onset	gnomadpNull	0.964304	-0.0976684	0.0756181	0.964304	Wilcoxon rank sum test
Childhood-onset vs. overlap-onset	gnomadpNull	0.133948	-0.0050383	0.101382	0.52955	Wilcoxon rank sum test
Adult-onset vs. controls	gnomadpMiss	0.335455	-0.253673	0.660408	0.501845	Wilcoxon rank sum test
Childhood-onset vs. controls	gnomadpMiss	0.598068	-0.0925354	0.163231	0.598068	Wilcoxon rank sum test
Overlap-onset vs. controls	gnomadpMiss	0.000694062	0.186029	0.728756	0.00416437	Wilcoxon rank sum test
Adult-onset vs. childhood-onset	gnomadpMiss	0.357649	-0.283736	0.640332	0.501845	Wilcoxon rank sum test
Adult-onset vs. overlap-onset	gnomadpMiss	0.418204	-0.917215	0.329023	0.501845	Wilcoxon rank sum test
Childhood-onset vs. overlap-onset	gnomadpMiss	0.00852496	-0.710954	-0.100792	0.0255749	Wilcoxon rank sum test
Adult-onset vs. controls	gnomadOELoF	0.3331	-0.244277	0.0695511	0.39972	Wilcoxon rank sum test
Childhood-onset vs. controls	gnomadOELoF	0.123696	-0.00613246	0.0886676	0.259748	Wilcoxon rank sum test
Overlap-onset vs. controls	gnomadOELoF	0.173165	-0.140521	0.0226514	0.259748	Wilcoxon rank sum test
Adult-onset vs. childhood-onset	gnomadOELoF	0.131632	-0.286157	0.0274932	0.259748	Wilcoxon rank sum test
Adult-onset vs. overlap-onset	gnomadOELoF	0.867522	-0.194015	0.136119	0.867522	Wilcoxon rank sum test
Childhood-onset vs. overlap-onset	gnomadOELoF	0.0439029	0.000601117	0.198656	0.259748	Wilcoxon rank sum test
Adult-onset vs. controls	gnomadOEMiss	0.907133	-0.0793976	0.101392	0.908294	Wilcoxon rank sum test
Childhood-onset vs. controls	gnomadOEMiss	0.49481	-0.0161528	0.0342857	0.742215	Wilcoxon rank sum test
Overlap-onset vs. controls	gnomadOEMiss	0.237548	-0.0749888	0.0187905	0.712644	Wilcoxon rank sum test
Adult-onset vs. childhood-onset	gnomadOEMiss	0.908294	-0.0924823	0.093245	0.908294	Wilcoxon rank sum test
Adult-onset vs. overlap-onset	gnomadOEMiss	0.451697	-0.0732672	0.150319	0.742215	Wilcoxon rank sum test
Childhood-onset vs. overlap-onset	gnomadOEMiss	0.202197	-0.0176495	0.0889765	0.712644	Wilcoxon rank sum test
Adult-onset vs. controls	mean_CDTS	0.784939	-1.6145	1.27357	0.910575	Wilcoxon rank sum test
Childhood-onset vs. controls	mean_CDTS	0.159053	-0.739176	0.12023	0.318107	Wilcoxon rank sum test
Overlap-onset vs. controls	mean_CDTS	0.00800755	-1.70309	-0.251225	0.0480453	Wilcoxon rank sum test
Adult-onset vs. childhood-onset	mean_CDTS	0.910575	-1.34148	1.68084	0.910575	Wilcoxon rank sum test
Adult-onset vs. overlap-onset	mean_CDTS	0.320105	-0.855457	2.52918	0.480158	Wilcoxon rank sum test
Childhood-onset vs. overlap-onset	mean_CDTS	0.154982	-0.202866	1.45283	0.318107	Wilcoxon rank sum test
Adult-onset vs. controls	mean_phastcons_7	0.727596	-0.0664056	0.0932209	0.873115	Wilcoxon rank sum test
Childhood-onset vs. controls	mean_phastcons_7	0.183624	-0.00757635	0.0398572	0.367249	Wilcoxon rank sum test
Overlap-onset vs. controls	mean_phastcons_7	0.00455024	0.0173878	0.0915114	0.0273014	Wilcoxon rank sum test
Adult-onset vs. childhood-onset	mean_phastcons_7	0.924723	-0.0810454	0.0805187	0.924723	Wilcoxon rank sum test
Adult-onset vs. overlap-onset	mean_phastcons_7	0.366253	-0.122521	0.0451345	0.54938	Wilcoxon rank sum test
Childhood-onset vs. overlap-onset	mean_phastcons_7	0.054157	-0.0808051	0.000990731	0.162471	Wilcoxon rank sum test
Adult-onset vs. controls	mean_phastcons_20	0.48281	-0.0593548	0.121768	0.696223	Wilcoxon rank sum test
Childhood-onset vs. controls	mean_phastcons_20	0.248549	-0.0110929	0.0426754	0.497098	Wilcoxon rank sum test
Overlap-onset vs. controls	mean_phastcons_20	0.00497086	0.018511	0.100821	0.0298252	Wilcoxon rank sum test
Adult-onset vs. childhood-onset	mean_phastcons_20	0.696223	-0.0774514	0.111102	0.696223	Wilcoxon rank sum test
Adult-onset vs. overlap-onset	mean_phastcons_20	0.599946	-0.120642	0.0692517	0.696223	Wilcoxon rank sum test
Childhood-onset vs. overlap-onset	mean_phastcons_20	0.0537553	-0.0916235	0.000679606	0.161266	Wilcoxon rank sum test
Adult-onset vs. controls	n_bins	0.0637069	-6.99997	260	0.127414	Wilcoxon rank sum test
Childhood-onset vs. controls	n_bins	0.000508691	30	109	0.00305215	Wilcoxon rank sum test
Overlap-onset vs. controls	n_bins	0.00221714	36	172	0.00665141	Wilcoxon rank sum test
Adult-onset vs. childhood-onset	n_bins	0.51551	-99	212	0.618612	Wilcoxon rank sum test
Adult-onset vs. overlap-onset	n_bins	0.882266	-197	162	0.882266	Wilcoxon rank sum test
Childhood-onset vs. overlap-onset	n_bins	0.373386	-130	49	0.560079	Wilcoxon rank sum test
Adult-onset vs. controls	width	0.0746128	-1645	35864	0.223838	Wilcoxon rank sum test
Childhood-onset vs. controls	width	0.0131689	1100	11318	0.0790133	Wilcoxon rank sum test
Overlap-onset vs. controls	width	0.158343	-1889	12399	0.316687	Wilcoxon rank sum test
Adult-onset vs. childhood-onset	width	0.389315	-11510	30003	0.467178	Wilcoxon rank sum test
Adult-onset vs. overlap-onset	width	0.358953	-13084	33284	0.467178	Wilcoxon rank sum test
Childhood-onset vs. overlap-onset	width	0.930842	-8729	10981	0.930842	Wilcoxon rank sum test
Adult-onset vs. controls	density	0.939319	-0.0232501	0.0235684	0.939319	Wilcoxon rank sum test
Childhood-onset vs. controls	density	0.20596	-0.00295202	0.0135831	0.531989	Wilcoxon rank sum test
Overlap-onset vs. controls	density	0.0619256	-0.00061545	0.0250911	0.371553	Wilcoxon rank sum test
Adult-onset vs. childhood-onset	density	0.677329	-0.0297011	0.0211865	0.812795	Wilcoxon rank sum test
Adult-onset vs. overlap-onset	density	0.35466	-0.0388004	0.013787	0.531989	Wilcoxon rank sum test
Childhood-onset vs. overlap-onset	density	0.320781	-0.022509	0.00760597	0.531989	Wilcoxon rank sum test
Adult-onset vs. controls	CNCR_density	0.620766	-0.0186928	0.0302581	0.734693	Wilcoxon rank sum test
Childhood-onset vs. controls	CNCR_density	0.0241585	0.0011893	0.0182197	0.0724756	Wilcoxon rank sum test
Overlap-onset vs. controls	CNCR_density	0.0177804	0.00284908	0.029813	0.0724756	Wilcoxon rank sum test
Adult-onset vs. childhood-onset	CNCR_density	0.734693	-0.0291476	0.0225042	0.734693	Wilcoxon rank sum test
Adult-onset vs. overlap-onset	CNCR_density	0.40891	-0.0377996	0.01527	0.613365	Wilcoxon rank sum test
Childhood-onset vs. overlap-onset	CNCR_density	0.34841	-0.022457	0.00827024	0.613365	Wilcoxon rank sum test
Adult-onset vs. controls	n_dis_consti_exons	0.587736	-8.21853e-05	3.50141e-06	0.587736	Wilcoxon rank sum test
Childhood-onset vs. controls	n_dis_consti_exons	0.000934534	-2.87355e-05	-2.97939e-05	0.00560721	Wilcoxon rank sum test
Overlap-onset vs. controls	n_dis_consti_exons	0.004033	-1.6465e-05	-4.80642e-05	0.012099	Wilcoxon rank sum test
Adult-onset vs. childhood-onset	n_dis_consti_exons	0.466649	-1.50382e-05	3.9266e-05	0.559978	Wilcoxon rank sum test
Adult-onset vs. overlap-onset	n_dis_consti_exons	0.175337	-3.82952e-05	5.81865e-05	0.350674	Wilcoxon rank sum test
Childhood-onset vs. overlap-onset	n_dis_consti_exons	0.307515	-4.29986e-05	1.1819e-05	0.461272	Wilcoxon rank sum test
Adult-onset vs. controls	Human_Brain	0.607505	-0.0836448	0.144134	0.911258	Wilcoxon rank sum test
Childhood-onset vs. controls	Human_Brain	0.162913	-0.00983731	0.0587122	0.911258	Wilcoxon rank sum test
Overlap-onset vs. controls	Human_Brain	0.959832	-0.0525009	0.0560565	0.959832	Wilcoxon rank sum test
Adult-onset vs. childhood-onset	Human_Brain	0.877037	-0.109818	0.121328	0.959832	Wilcoxon rank sum test
Adult-onset vs. overlap-onset	Human_Brain	0.577234	-0.0895174	0.147468	0.911258	Wilcoxon rank sum test
Childhood-onset vs. overlap-onset	Human_Brain	0.461627	-0.0358575	0.0789187	0.911258	Wilcoxon rank sum test
Adult-onset vs. controls	Human_Cerebellum	0.978925	-0.103461	0.10046	0.978925	Wilcoxon rank sum test
Childhood-onset vs. controls	Human_Cerebellum	0.0419097	0.00134071	0.0736766	0.251458	Wilcoxon rank sum test
Overlap-onset vs. controls	Human_Cerebellum	0.495512	-0.0386886	0.0777952	0.854001	Wilcoxon rank sum test
Adult-onset vs. childhood-onset	Human_Cerebellum	0.3884	-0.138259	0.0577946	0.854001	Wilcoxon rank sum test
Adult-onset vs. overlap-onset	Human_Cerebellum	0.730695	-0.131045	0.0964915	0.876834	Wilcoxon rank sum test
Childhood-onset vs. overlap-onset	Human_Cerebellum	0.569334	-0.0460903	0.089224	0.854001	Wilcoxon rank sum test
Adult-onset vs. controls	Human_Heart	0.941987	-0.102385	0.0926596	0.941987	Wilcoxon rank sum test
Childhood-onset vs. controls	Human_Heart	0.512684	-0.0235387	0.0471556	0.769025	Wilcoxon rank sum test
Overlap-onset vs. controls	Human_Heart	0.0127022	0.0172898	0.144663	0.0762135	Wilcoxon rank sum test
Adult-onset vs. childhood-onset	Human_Heart	0.803168	-0.114606	0.0830196	0.941987	Wilcoxon rank sum test
Adult-onset vs. overlap-onset	Human_Heart	0.12812	-0.208604	0.0211037	0.256241	Wilcoxon rank sum test
Childhood-onset vs. overlap-onset	Human_Heart	0.0692303	-0.141264	0.00520415	0.207691	Wilcoxon rank sum test
Adult-onset vs. controls	Human_Kidney	0.185416	-0.184378	0.0365624	0.299155	Wilcoxon rank sum test
Childhood-onset vs. controls	Human_Kidney	0.199437	-0.060717	0.0126677	0.299155	Wilcoxon rank sum test
Overlap-onset vs. controls	Human_Kidney	0.310007	-0.0288165	0.0901433	0.327954	Wilcoxon rank sum test
Adult-onset vs. childhood-onset	Human_Kidney	0.327954	-0.162597	0.06688	0.327954	Wilcoxon rank sum test
Adult-onset vs. overlap-onset	Human_Kidney	0.102485	-0.23558	0.0214134	0.299155	Wilcoxon rank sum test
Childhood-onset vs. overlap-onset	Human_Kidney	0.123879	-0.123267	0.0155882	0.299155	Wilcoxon rank sum test
Adult-onset vs. controls	Human_Liver	0.863466	-0.122525	0.110628	0.900729	Wilcoxon rank sum test
Childhood-onset vs. controls	Human_Liver	0.594342	-0.0250783	0.0435579	0.900729	Wilcoxon rank sum test
Overlap-onset vs. controls	Human_Liver	0.472314	-0.079314	0.0362998	0.900729	Wilcoxon rank sum test
Adult-onset vs. childhood-onset	Human_Liver	0.741427	-0.137853	0.10901	0.900729	Wilcoxon rank sum test
Adult-onset vs. overlap-onset	Human_Liver	0.900729	-0.12002	0.150997	0.900729	Wilcoxon rank sum test
Childhood-onset vs. overlap-onset	Human_Liver	0.335487	-0.0324476	0.0947865	0.900729	Wilcoxon rank sum test
Adult-onset vs. controls	Human_Ovary	0.514146	-0.158762	0.0837989	0.926823	Wilcoxon rank sum test
Childhood-onset vs. controls	Human_Ovary	0.44783	-0.057119	0.0252688	0.926823	Wilcoxon rank sum test
Overlap-onset vs. controls	Human_Ovary	0.324077	-0.0864253	0.0296224	0.926823	Wilcoxon rank sum test
Adult-onset vs. childhood-onset	Human_Ovary	0.736642	-0.149246	0.105098	0.926823	Wilcoxon rank sum test
Adult-onset vs. overlap-onset	Human_Ovary	0.933422	-0.126396	0.101609	0.933422	Wilcoxon rank sum test
Childhood-onset vs. overlap-onset	Human_Ovary	0.772353	-0.0601135	0.0809395	0.926823	Wilcoxon rank sum test
Adult-onset vs. controls	Human_Testis_NoAdults	0.893938	-0.13268	0.144263	0.893938	Wilcoxon rank sum test
Childhood-onset vs. controls	Human_Testis_NoAdults	0.246565	-0.0564193	0.0142247	0.893938	Wilcoxon rank sum test
Overlap-onset vs. controls	Human_Testis_NoAdults	0.629147	-0.0778698	0.0465463	0.893938	Wilcoxon rank sum test
Adult-onset vs. childhood-onset	Human_Testis_NoAdults	0.745193	-0.087313	0.166605	0.893938	Wilcoxon rank sum test
Adult-onset vs. overlap-onset	Human_Testis_NoAdults	0.760232	-0.13692	0.188202	0.893938	Wilcoxon rank sum test
Childhood-onset vs. overlap-onset	Human_Testis_NoAdults	0.85945	-0.070484	0.0534039	0.893938	Wilcoxon rank sum test
Adult-onset vs. controls	Human_Testis	0.303912	-0.0506291	0.15903	0.375305	Wilcoxon rank sum test
Childhood-onset vs. controls	Human_Testis	0.0178706	-0.0776828	-0.00733396	0.107223	Wilcoxon rank sum test
Overlap-onset vs. controls	Human_Testis	0.312754	-0.0816589	0.0263369	0.375305	Wilcoxon rank sum test
Adult-onset vs. childhood-onset	Human_Testis	0.0675831	-0.00504254	0.200361	0.202749	Wilcoxon rank sum test
Adult-onset vs. overlap-onset	Human_Testis	0.124499	-0.0231593	0.193623	0.248998	Wilcoxon rank sum test
Childhood-onset vs. overlap-onset	Human_Testis	0.615872	-0.0771698	0.0469683	0.615872	Wilcoxon rank sum test
Adult-onset vs. controls	TissueTau	0.00114009	-0.254954	-0.0508216	0.00342026	Wilcoxon rank sum test
Childhood-onset vs. controls	TissueTau	3.28133e-09	-0.124481	-0.0579406	1.9688e-08	Wilcoxon rank sum test
Overlap-onset vs. controls	TissueTau	0.00616534	-0.126957	-0.0188924	0.0123307	Wilcoxon rank sum test
Adult-onset vs. childhood-onset	TissueTau	0.0663219	-0.119156	0.00357319	0.0795862	Wilcoxon rank sum test
Adult-onset vs. overlap-onset	TissueTau	0.0333713	-0.169377	-0.00654787	0.050057	Wilcoxon rank sum test
Childhood-onset vs. overlap-onset	TissueTau	0.290412	-0.0686565	0.0193758	0.290412	Wilcoxon rank sum test
Adult-onset vs. controls	BrainTau	0.0567265	-0.200814	0.00245759	0.113453	Wilcoxon rank sum test
Childhood-onset vs. controls	BrainTau	0.000145466	-0.0905865	-0.0272769	0.000436397	Wilcoxon rank sum test
Overlap-onset vs. controls	BrainTau	6.34029e-05	-0.149256	-0.0471844	0.000380417	Wilcoxon rank sum test
Adult-onset vs. childhood-onset	BrainTau	0.467229	-0.106909	0.0473959	0.560674	Wilcoxon rank sum test
Adult-onset vs. overlap-onset	BrainTau	0.792087	-0.0757301	0.0917697	0.792087	Wilcoxon rank sum test
Childhood-onset vs. overlap-onset	BrainTau	0.0921557	-0.00596527	0.0834625	0.138234	Wilcoxon rank sum test
Adult-onset vs. controls	CerebellumTau	0.127657	-0.147058	0.0165514	0.191485	Wilcoxon rank sum test
Childhood-onset vs. controls	CerebellumTau	0.00247633	-0.0682356	-0.0136347	0.00742899	Wilcoxon rank sum test
Overlap-onset vs. controls	CerebellumTau	0.000119358	-0.12504	-0.0367506	0.000716146	Wilcoxon rank sum test
Adult-onset vs. childhood-onset	CerebellumTau	0.427352	-0.0933707	0.0434757	0.512823	Wilcoxon rank sum test
Adult-onset vs. overlap-onset	CerebellumTau	0.741769	-0.0557497	0.0836973	0.741769	Wilcoxon rank sum test
Childhood-onset vs. overlap-onset	CerebellumTau	0.0604777	-0.00177659	0.0767209	0.120955	Wilcoxon rank sum test
Adult-onset vs. controls	HeartTau	0.190549	-0.137578	0.0229615	0.381098	Wilcoxon rank sum test
Childhood-onset vs. controls	HeartTau	0.0372602	-0.0566604	-0.00127686	0.223561	Wilcoxon rank sum test
Overlap-onset vs. controls	HeartTau	0.16683	-0.0746661	0.0127475	0.381098	Wilcoxon rank sum test
Adult-onset vs. childhood-onset	HeartTau	0.37187	-0.104723	0.0380284	0.557806	Wilcoxon rank sum test
Adult-onset vs. overlap-onset	HeartTau	0.543566	-0.106243	0.0586595	0.65228	Wilcoxon rank sum test
Childhood-onset vs. overlap-onset	HeartTau	0.826817	-0.0410062	0.0515838	0.826817	Wilcoxon rank sum test
Adult-onset vs. controls	KidneyTau	0.00710728	-0.196764	-0.025109	0.0213218	Wilcoxon rank sum test
Childhood-onset vs. controls	KidneyTau	4.42734e-06	-0.0835022	-0.0318393	2.65641e-05	Wilcoxon rank sum test
Overlap-onset vs. controls	KidneyTau	0.0283059	-0.0903776	-0.00465325	0.0566118	Wilcoxon rank sum test
Adult-onset vs. childhood-onset	KidneyTau	0.1532	-0.100668	0.0148614	0.221203	Wilcoxon rank sum test
Adult-onset vs. overlap-onset	KidneyTau	0.184336	-0.125268	0.0229507	0.221203	Wilcoxon rank sum test
Childhood-onset vs. overlap-onset	KidneyTau	0.720009	-0.0487707	0.0320201	0.720009	Wilcoxon rank sum test
Adult-onset vs. controls	LiverTau	0.00788324	-0.236484	-0.0264557	0.0472994	Wilcoxon rank sum test
Childhood-onset vs. controls	LiverTau	0.0643345	-0.0560116	0.000954867	0.112287	Wilcoxon rank sum test
Overlap-onset vs. controls	LiverTau	0.0748583	-0.0890811	0.00362609	0.112287	Wilcoxon rank sum test
Adult-onset vs. childhood-onset	LiverTau	0.0430244	-0.151008	-0.00210125	0.112287	Wilcoxon rank sum test
Adult-onset vs. overlap-onset	LiverTau	0.230397	-0.171411	0.030891	0.276477	Wilcoxon rank sum test
Childhood-onset vs. overlap-onset	LiverTau	0.468834	-0.0299898	0.0644068	0.468834	Wilcoxon rank sum test
Adult-onset vs. controls	OvaryTau	0.00444187	-0.181258	-0.0254213	0.0133256	Wilcoxon rank sum test
Childhood-onset vs. controls	OvaryTau	2.80619e-05	-0.0678125	-0.023061	0.000168372	Wilcoxon rank sum test
Overlap-onset vs. controls	OvaryTau	0.0158915	-0.0801662	-0.00781453	0.0317829	Wilcoxon rank sum test
Adult-onset vs. childhood-onset	OvaryTau	0.099278	-0.091424	0.00707014	0.148917	Wilcoxon rank sum test
Adult-onset vs. overlap-onset	OvaryTau	0.139365	-0.111305	0.0134745	0.167238	Wilcoxon rank sum test
Childhood-onset vs. overlap-onset	OvaryTau	1	-0.0354895	0.0333385	1	Wilcoxon rank sum test
Adult-onset vs. controls	TestisTau	0.0848376	-0.198439	0.00963718	0.169675	Wilcoxon rank sum test
Childhood-onset vs. controls	TestisTau	1.38691e-08	-0.128957	-0.0599803	8.32148e-08	Wilcoxon rank sum test
Overlap-onset vs. controls	TestisTau	0.00205043	-0.139069	-0.0287665	0.0061513	Wilcoxon rank sum test
Adult-onset vs. childhood-onset	TestisTau	0.938674	-0.0762486	0.0670111	0.938674	Wilcoxon rank sum test
Adult-onset vs. overlap-onset	TestisTau	0.807168	-0.0978682	0.0668887	0.938674	Wilcoxon rank sum test
Childhood-onset vs. overlap-onset	TestisTau	0.676768	-0.0582552	0.0372391	0.938674	Wilcoxon rank sum test
Adult-onset vs. controls	medianTau	0.0111751	-0.258442	-0.0231713	0.0223503	Wilcoxon rank sum test
Childhood-onset vs. controls	medianTau	7.27068e-10	-0.136186	-0.0635962	4.36241e-09	Wilcoxon rank sum test
Overlap-onset vs. controls	medianTau	3.45091e-05	-0.165962	-0.0514428	0.000103527	Wilcoxon rank sum test
Adult-onset vs. childhood-onset	medianTau	0.299533	-0.0960145	0.0286866	0.4493	Wilcoxon rank sum test
Adult-onset vs. overlap-onset	medianTau	0.599738	-0.0975796	0.051476	0.599738	Wilcoxon rank sum test
Childhood-onset vs. overlap-onset	medianTau	0.546138	-0.0307296	0.051702	0.599738	Wilcoxon rank sum test
Adult-onset vs. controls	Pleiotropy	0.00291952	2.12274e-06	0.216361	0.00583905	Wilcoxon rank sum test
Childhood-onset vs. controls	Pleiotropy	1.55413e-14	0.00753695	0.0895262	9.32481e-14	Wilcoxon rank sum test
Overlap-onset vs. controls	Pleiotropy	2.55647e-06	2.64061e-05	0.126905	7.66941e-06	Wilcoxon rank sum test
Adult-onset vs. childhood-onset	Pleiotropy	0.397947	-2.19395e-06	0.00742184	0.532563	Wilcoxon rank sum test
Adult-onset vs. overlap-onset	Pleiotropy	0.443802	-2.13943e-05	0.00744633	0.532563	Wilcoxon rank sum test
Childhood-onset vs. overlap-onset	Pleiotropy	0.874521	-5.39069e-06	4.16264e-05	0.874521	Wilcoxon rank sum test
Adult-onset vs. controls	number_STRs	0.0325338	0.999987	26	0.0976014	Wilcoxon rank sum test
Childhood-onset vs. controls	number_STRs	0.00753893	0.999959	6.99998	0.0452336	Wilcoxon rank sum test
Overlap-onset vs. controls	number_STRs	0.178514	-0.999957	7.99993	0.310592	Wilcoxon rank sum test
Adult-onset vs. childhood-onset	number_STRs	0.258827	-5.00006	23	0.310592	Wilcoxon rank sum test
Adult-onset vs. overlap-onset	number_STRs	0.232974	-5.00002	25.0001	0.310592	Wilcoxon rank sum test
Childhood-onset vs. overlap-onset	number_STRs	0.819569	-4.99994	6.99999	0.819569	Wilcoxon rank sum test
Adult-onset vs. controls	width.1	0.0429352	678	39102	0.128806	Wilcoxon rank sum test
Childhood-onset vs. controls	width.1	0.0212886	881	12463	0.127731	Wilcoxon rank sum test
Overlap-onset vs. controls	width.1	0.210657	-2793	13220	0.307427	Wilcoxon rank sum test
Adult-onset vs. childhood-onset	width.1	0.256189	-10075	33768	0.307427	Wilcoxon rank sum test
Adult-onset vs. overlap-onset	width.1	0.23113	-11849	36571	0.307427	Wilcoxon rank sum test
Childhood-onset vs. overlap-onset	width.1	0.868724	-9456	13294	0.868724	Wilcoxon rank sum test
Adult-onset vs. controls	exon_width	0.000454997	4093	13831	0.000909994	Wilcoxon rank sum test
Childhood-onset vs. controls	exon_width	5.43379e-09	2865	5734	3.26028e-08	Wilcoxon rank sum test
Overlap-onset vs. controls	exon_width	8.32912e-07	4179	10274	2.49874e-06	Wilcoxon rank sum test
Adult-onset vs. childhood-onset	exon_width	0.104613	-1092	10154	0.1355	Wilcoxon rank sum test
Adult-onset vs. overlap-onset	exon_width	0.625904	-6530	8698	0.625904	Wilcoxon rank sum test
Childhood-onset vs. overlap-onset	exon_width	0.112916	-6797	709	0.1355	Wilcoxon rank sum test
Adult-onset vs. controls	intron_width	0.00117278	66522	312947	0.00351833	Wilcoxon rank sum test
Childhood-onset vs. controls	intron_width	0.000206865	18638	67332	0.00124119	Wilcoxon rank sum test
Overlap-onset vs. controls	intron_width	0.0120419	8363	85608	0.0240837	Wilcoxon rank sum test
Adult-onset vs. childhood-onset	intron_width	0.0547596	-3945	277286	0.0821394	Wilcoxon rank sum test
Adult-onset vs. overlap-onset	intron_width	0.100516	-27244	278631	0.120619	Wilcoxon rank sum test
Childhood-onset vs. overlap-onset	intron_width	0.825107	-54152	42912	0.825107	Wilcoxon rank sum test
Adult-onset vs. controls	STR_width	0.0483949	8.12456e-06	578	0.145185	Wilcoxon rank sum test
Childhood-onset vs. controls	STR_width	0.0259323	2.93363e-05	131	0.145185	Wilcoxon rank sum test
Overlap-onset vs. controls	STR_width	0.269869	-33	162	0.344867	Wilcoxon rank sum test
Adult-onset vs. childhood-onset	STR_width	0.287389	-122	511	0.344867	Wilcoxon rank sum test
Adult-onset vs. overlap-onset	STR_width	0.220554	-115	563	0.344867	Wilcoxon rank sum test
Childhood-onset vs. overlap-onset	STR_width	0.826308	-112	147	0.826308	Wilcoxon rank sum test
Adult-onset vs. controls	X6nt	0.0220285	7.55282e-05	1.99995	0.0856962	Wilcoxon rank sum test
Childhood-onset vs. controls	X6nt	0.0285654	6.57718e-05	2.17024e-06	0.0856962	Wilcoxon rank sum test
Overlap-onset vs. controls	X6nt	0.528663	-1.42585e-05	3.13328e-05	0.537413	Wilcoxon rank sum test
Adult-onset vs. childhood-onset	X6nt	0.171182	-1.76186e-05	1.99992	0.256773	Wilcoxon rank sum test
Adult-onset vs. overlap-onset	X6nt	0.131074	-3.26515e-05	1.99998	0.256773	Wilcoxon rank sum test
Childhood-onset vs. overlap-onset	X6nt	0.537413	-1.38673e-05	4.41887e-05	0.537413	Wilcoxon rank sum test
Adult-onset vs. controls	X3nt	0.00819302	1.45221e-05	1.99999	0.0491581	Wilcoxon rank sum test
Childhood-onset vs. controls	X3nt	0.320474	-1.23688e-05	1.50306e-05	0.384569	Wilcoxon rank sum test
Overlap-onset vs. controls	X3nt	0.127754	-2.92907e-06	2.47798e-05	0.19163	Wilcoxon rank sum test
Adult-onset vs. childhood-onset	X3nt	0.031279	1.51182e-05	1.99993	0.093837	Wilcoxon rank sum test
Adult-onset vs. overlap-onset	X3nt	0.115517	-1.52498e-05	1.99994	0.19163	Wilcoxon rank sum test
Childhood-onset vs. overlap-onset	X3nt	0.457174	-7.72617e-05	6.32046e-05	0.457174	Wilcoxon rank sum test
Adult-onset vs. controls	X2nt	0.420964	-0.999993	1.99996	0.85524	Wilcoxon rank sum test
Childhood-onset vs. controls	X2nt	0.593486	-2.98533e-05	3.34343e-06	0.85524	Wilcoxon rank sum test
Overlap-onset vs. controls	X2nt	0.561634	-3.16279e-05	0.999921	0.85524	Wilcoxon rank sum test
Adult-onset vs. childhood-onset	X2nt	0.629011	-1.00002	1.99996	0.85524	Wilcoxon rank sum test
Adult-onset vs. overlap-onset	X2nt	0.7127	-1	1.99997	0.85524	Wilcoxon rank sum test
Childhood-onset vs. overlap-onset	X2nt	0.883378	-0.999994	1.26187e-05	0.883378	Wilcoxon rank sum test
Adult-onset vs. controls	X1nt	0.0210567	1.00006	16	0.06317	Wilcoxon rank sum test
Childhood-onset vs. controls	X1nt	0.00266924	4.9682e-05	4.00005	0.0160154	Wilcoxon rank sum test
Overlap-onset vs. controls	X1nt	0.0813858	-1.89394e-06	4.99996	0.162772	Wilcoxon rank sum test
Adult-onset vs. childhood-onset	X1nt	0.250523	-3.00008	13.9999	0.300628	Wilcoxon rank sum test
Adult-onset vs. overlap-onset	X1nt	0.231232	-3.00004	14	0.300628	Wilcoxon rank sum test
Childhood-onset vs. overlap-onset	X1nt	0.861084	-2.99996	4.00006	0.861084	Wilcoxon rank sum test
Adult-onset vs. controls	X4nt	0.0353216	1.08264e-05	3.99991	0.105965	Wilcoxon rank sum test
Childhood-onset vs. controls	X4nt	0.0118388	1.13035e-05	0.999973	0.0710326	Wilcoxon rank sum test
Overlap-onset vs. controls	X4nt	0.240824	-5.85465e-05	0.999982	0.290783	Wilcoxon rank sum test
Adult-onset vs. childhood-onset	X4nt	0.242319	-0.999953	3.00001	0.290783	Wilcoxon rank sum test
Adult-onset vs. overlap-onset	X4nt	0.214826	-0.999998	3.00004	0.290783	Wilcoxon rank sum test
Childhood-onset vs. overlap-onset	X4nt	0.733486	-0.999965	0.999924	0.733486	Wilcoxon rank sum test
Adult-onset vs. controls	X5nt	0.197684	-5.27725e-05	1.00002	0.593051	Wilcoxon rank sum test
Childhood-onset vs. controls	X5nt	0.0237291	8.58906e-06	3.91469e-05	0.142375	Wilcoxon rank sum test
Overlap-onset vs. controls	X5nt	0.339722	-4.4678e-05	5.99762e-06	0.679444	Wilcoxon rank sum test
Adult-onset vs. childhood-onset	X5nt	0.614709	-0.999949	1.00002	0.714234	Wilcoxon rank sum test
Adult-onset vs. overlap-onset	X5nt	0.498508	-2.97652e-05	1.00003	0.714234	Wilcoxon rank sum test
Childhood-onset vs. overlap-onset	X5nt	0.714234	-3.88873e-05	1.98579e-05	0.714234	Wilcoxon rank sum test
Adult-onset vs. controls	number_STRs_in_exon	0.044238	5.41698e-05	0.999931	0.132714	Wilcoxon rank sum test
Childhood-onset vs. controls	number_STRs_in_exon	0.0338292	5.451e-05	4.56829e-05	0.132714	Wilcoxon rank sum test
Overlap-onset vs. controls	number_STRs_in_exon	0.0752004	-5.07598e-05	5.44697e-05	0.150401	Wilcoxon rank sum test
Adult-onset vs. childhood-onset	number_STRs_in_exon	0.216198	-2.26087e-05	0.999956	0.324297	Wilcoxon rank sum test
Adult-onset vs. overlap-onset	number_STRs_in_exon	0.421111	-2.65008e-05	0.999935	0.505333	Wilcoxon rank sum test
Childhood-onset vs. overlap-onset	number_STRs_in_exon	0.634973	-2.83808e-05	9.29135e-06	0.634973	Wilcoxon rank sum test
Adult-onset vs. controls	number_STRs_in_intron	0.0565866	-2.05125e-05	24	0.16976	Wilcoxon rank sum test
Childhood-onset vs. controls	number_STRs_in_intron	0.0116828	6.56957e-06	5.99998	0.0700967	Wilcoxon rank sum test
Overlap-onset vs. controls	number_STRs_in_intron	0.208282	-0.999958	6.00001	0.416565	Wilcoxon rank sum test
Adult-onset vs. childhood-onset	number_STRs_in_intron	0.3621	-5.99995	20	0.43452	Wilcoxon rank sum test
Adult-onset vs. overlap-onset	number_STRs_in_intron	0.300838	-5.99999	23	0.43452	Wilcoxon rank sum test
Childhood-onset vs. overlap-onset	number_STRs_in_intron	0.81696	-4.00001	6.00002	0.81696	Wilcoxon rank sum test
Adult-onset vs. controls	number_STRs_5UTR	0.00838276	1.10959e-05	1.00005	0.0502966	Wilcoxon rank sum test
Childhood-onset vs. controls	number_STRs_5UTR	0.0274487	8.39307e-05	6.83195e-05	0.0689034	Wilcoxon rank sum test
Overlap-onset vs. controls	number_STRs_5UTR	0.799479	-4.76024e-06	4.59254e-05	0.799479	Wilcoxon rank sum test
Adult-onset vs. childhood-onset	number_STRs_5UTR	0.0709568	-3.34694e-05	1.00003	0.106435	Wilcoxon rank sum test
Adult-onset vs. overlap-onset	number_STRs_5UTR	0.0344517	3.4387e-05	1.00005	0.0689034	Wilcoxon rank sum test
Childhood-onset vs. overlap-onset	number_STRs_5UTR	0.363127	-4.16543e-05	5.91525e-06	0.435752	Wilcoxon rank sum test
Adult-onset vs. controls	number_STRs_3UTR	0.21721	-3.41698e-05	1.1717e-05	0.325815	Wilcoxon rank sum test
Childhood-onset vs. controls	number_STRs_3UTR	0.121165	-3.89129e-05	3.64334e-05	0.325815	Wilcoxon rank sum test
Overlap-onset vs. controls	number_STRs_3UTR	0.669535	-6.41098e-05	8.34995e-06	0.669535	Wilcoxon rank sum test
Adult-onset vs. childhood-onset	number_STRs_3UTR	0.0820536	-3.22069e-05	1.78158e-06	0.325815	Wilcoxon rank sum test
Adult-onset vs. overlap-onset	number_STRs_3UTR	0.216373	-2.75796e-05	2.85336e-05	0.325815	Wilcoxon rank sum test
Childhood-onset vs. overlap-onset	number_STRs_3UTR	0.632171	-3.15929e-05	6.11328e-05	0.669535	Wilcoxon rank sum test
Adult-onset vs. controls	number_STRs_intron_norm_width	0.211638	-0.00828882	0.00153906	0.423277	Wilcoxon rank sum test
Childhood-onset vs. controls	number_STRs_intron_norm_width	0.0323936	-0.00338191	-6.15683e-05	0.118313	Wilcoxon rank sum test
Overlap-onset vs. controls	number_STRs_intron_norm_width	0.0394377	-0.00550448	-1.80406e-05	0.118313	Wilcoxon rank sum test
Adult-onset vs. childhood-onset	number_STRs_intron_norm_width	0.708006	-0.00531397	0.0030086	0.849607	Wilcoxon rank sum test
Adult-onset vs. overlap-onset	number_STRs_intron_norm_width	0.880234	-0.00446599	0.00434247	0.880234	Wilcoxon rank sum test
Childhood-onset vs. overlap-onset	number_STRs_intron_norm_width	0.435071	-0.0012364	0.00365884	0.652607	Wilcoxon rank sum test
Adult-onset vs. controls	number_STRs_norm_gene_width	0.177321	-0.00371807	0.0247938	0.414663	Wilcoxon rank sum test
Childhood-onset vs. controls	number_STRs_norm_gene_width	0.538752	-0.00237048	0.00521704	0.678153	Wilcoxon rank sum test
Overlap-onset vs. controls	number_STRs_norm_gene_width	0.861544	-0.00780393	0.00673953	0.861544	Wilcoxon rank sum test
Adult-onset vs. childhood-onset	number_STRs_norm_gene_width	0.207331	-0.00454459	0.0225356	0.414663	Wilcoxon rank sum test
Adult-onset vs. overlap-onset	number_STRs_norm_gene_width	0.16028	-0.00491741	0.0271156	0.414663	Wilcoxon rank sum test
Childhood-onset vs. overlap-onset	number_STRs_norm_gene_width	0.565127	-0.00622012	0.0103889	0.678153	Wilcoxon rank sum test
Adult-onset vs. controls	number_eSTRs	0.886184	-0.99997	3.96887e-05	0.886184	Wilcoxon rank sum test
Childhood-onset vs. controls	number_eSTRs	0.000721292	4.44096e-05	0.999979	0.00432775	Wilcoxon rank sum test
Overlap-onset vs. controls	number_eSTRs	0.0174906	4.94979e-05	0.999971	0.0524718	Wilcoxon rank sum test
Adult-onset vs. childhood-onset	number_eSTRs	0.240986	-1.00009	2.39499e-05	0.36148	Wilcoxon rank sum test
Adult-onset vs. overlap-onset	number_eSTRs	0.234459	-1.00009	1.79122e-05	0.36148	Wilcoxon rank sum test
Childhood-onset vs. overlap-onset	number_eSTRs	0.814047	-8.92506e-06	1.79884e-05	0.886184	Wilcoxon rank sum test
Adult-onset vs. controls	number_eSTRs_in_exon	0.432622	0	0	0.519146	Wilcoxon rank sum test
Childhood-onset vs. controls	number_eSTRs_in_exon	0.908173	-1.1785e-05	5.86266e-05	0.908173	Wilcoxon rank sum test
Overlap-onset vs. controls	number_eSTRs_in_exon	0.214018	-1.23009e-05	9.91309e-06	0.519146	Wilcoxon rank sum test
Adult-onset vs. childhood-onset	number_eSTRs_in_exon	0.426337	0	0	0.519146	Wilcoxon rank sum test
Adult-onset vs. overlap-onset	number_eSTRs_in_exon	0.292505	0	0	0.519146	Wilcoxon rank sum test
Childhood-onset vs. overlap-onset	number_eSTRs_in_exon	0.373554	-1.4649e-06	3.77154e-05	0.519146	Wilcoxon rank sum test
Adult-onset vs. controls	number_eSTRs_in_intron	0.337107	-3.26937e-05	8.78693e-06	0.404528	Wilcoxon rank sum test
Childhood-onset vs. controls	number_eSTRs_in_intron	0.000222799	1.71944e-05	4.00592e-05	0.0013368	Wilcoxon rank sum test
Overlap-onset vs. controls	number_eSTRs_in_intron	0.0464048	6.67836e-05	5.87553e-05	0.0928096	Wilcoxon rank sum test
Adult-onset vs. childhood-onset	number_eSTRs_in_intron	0.037349	-0.999984	-4.60294e-05	0.0928096	Wilcoxon rank sum test
Adult-onset vs. overlap-onset	number_eSTRs_in_intron	0.0763018	-0.99998	3.71535e-05	0.114453	Wilcoxon rank sum test
Childhood-onset vs. overlap-onset	number_eSTRs_in_intron	0.800429	-4.94163e-05	7.67921e-06	0.800429	Wilcoxon rank sum test
Adult-onset vs. controls	number_eSTRs_5UTR	0.734827	0	0	0.908825	Wilcoxon rank sum test
Childhood-onset vs. controls	number_eSTRs_5UTR	0.930942	-1.6773e-05	7.03551e-05	0.930942	Wilcoxon rank sum test
Overlap-onset vs. controls	number_eSTRs_5UTR	0.36612	-1.01149e-05	2.03689e-05	0.908825	Wilcoxon rank sum test
Adult-onset vs. childhood-onset	number_eSTRs_5UTR	0.757354	0	0	0.908825	Wilcoxon rank sum test
Adult-onset vs. overlap-onset	number_eSTRs_5UTR	0.616675	0	0	0.908825	Wilcoxon rank sum test
Childhood-onset vs. overlap-onset	number_eSTRs_5UTR	0.480827	-2.03276e-05	6.04598e-05	0.908825	Wilcoxon rank sum test
Adult-onset vs. controls	number_eSTRs_3UTR	0.514375	-1.96322e-05	4.85964e-05	0.61725	Wilcoxon rank sum test
Childhood-onset vs. controls	number_eSTRs_3UTR	0.356069	-4.56799e-05	1.0835e-05	0.61725	Wilcoxon rank sum test
Overlap-onset vs. controls	number_eSTRs_3UTR	0.436238	-4.06736e-05	4.25584e-05	0.61725	Wilcoxon rank sum test
Adult-onset vs. childhood-onset	number_eSTRs_3UTR	0.28968	-5.04122e-05	3.0344e-05	0.61725	Wilcoxon rank sum test
Adult-onset vs. overlap-onset	number_eSTRs_3UTR	0.875015	-5.20819e-05	6.10027e-05	0.875015	Wilcoxon rank sum test
Childhood-onset vs. overlap-onset	number_eSTRs_3UTR	0.216468	-6.13958e-05	3.3595e-05	0.61725	Wilcoxon rank sum test
Adult-onset vs. controls	number_eSTRs_unannotated	0.186247	-9.53289e-06	1.39248e-05	0.626976	Wilcoxon rank sum test
Childhood-onset vs. controls	number_eSTRs_unannotated	0.52248	-5.35347e-06	5.22572e-05	0.626976	Wilcoxon rank sum test
Overlap-onset vs. controls	number_eSTRs_unannotated	0.468898	-7.11716e-05	1.26637e-05	0.626976	Wilcoxon rank sum test
Adult-onset vs. childhood-onset	number_eSTRs_unannotated	0.305792	-4.53534e-05	2.78134e-05	0.626976	Wilcoxon rank sum test
Adult-onset vs. overlap-onset	number_eSTRs_unannotated	0.44843	-8.13971e-05	9.58506e-06	0.626976	Wilcoxon rank sum test
Childhood-onset vs. overlap-onset	number_eSTRs_unannotated	0.786598	-3.73625e-05	4.20021e-05	0.786598	Wilcoxon rank sum test
Adult-onset vs. controls	mean_number_tissues	0.458077	-0.499956	5.2254e-05	0.549692	Wilcoxon rank sum test
Childhood-onset vs. controls	mean_number_tissues	4.87732e-05	6.11655e-06	0.333318	0.000292639	Wilcoxon rank sum test
Overlap-onset vs. controls	mean_number_tissues	0.0462193	2.56914e-05	0.333311	0.104555	Wilcoxon rank sum test
Adult-onset vs. childhood-onset	mean_number_tissues	0.0522774	-0.999961	1.11126e-05	0.104555	Wilcoxon rank sum test
Adult-onset vs. overlap-onset	mean_number_tissues	0.114925	-0.999996	1.10512e-05	0.172387	Wilcoxon rank sum test
Childhood-onset vs. overlap-onset	mean_number_tissues	0.579956	-7.88396e-05	0.20005	0.579956	Wilcoxon rank sum test
Adult-onset vs. controls	number_brain_eSTRs	0.479062	0	0	0.74001	Wilcoxon rank sum test
Childhood-onset vs. controls	number_brain_eSTRs	0.876646	-2.16961e-05	4.82948e-05	0.876646	Wilcoxon rank sum test
Overlap-onset vs. controls	number_brain_eSTRs	0.553093	-4.87674e-05	6.05566e-05	0.74001	Wilcoxon rank sum test
Adult-onset vs. childhood-onset	number_brain_eSTRs	0.469415	0	0	0.74001	Wilcoxon rank sum test
Adult-onset vs. overlap-onset	number_brain_eSTRs	0.616675	0	0	0.74001	Wilcoxon rank sum test
Childhood-onset vs. overlap-onset	number_brain_eSTRs	0.546063	-4.84162e-05	4.23781e-05	0.74001	Wilcoxon rank sum test
Adult-onset vs. controls	number_other_tissue_eSTRs	0.649745	-1.92057e-05	3.49479e-05	0.819872	Wilcoxon rank sum test
Childhood-onset vs. controls	number_other_tissue_eSTRs	0.972409	-2.29669e-05	3.84678e-05	0.972409	Wilcoxon rank sum test
Overlap-onset vs. controls	number_other_tissue_eSTRs	0.0566682	-8.24495e-05	7.558e-05	0.340009	Wilcoxon rank sum test
Adult-onset vs. childhood-onset	number_other_tissue_eSTRs	0.683227	-8.18973e-05	5.41282e-05	0.819872	Wilcoxon rank sum test
Adult-onset vs. overlap-onset	number_other_tissue_eSTRs	0.231958	-1.67218e-05	1.33365e-05	0.463916	Wilcoxon rank sum test
Childhood-onset vs. overlap-onset	number_other_tissue_eSTRs	0.118561	-7.89006e-05	5.04674e-05	0.355682	Wilcoxon rank sum test
Adult-onset vs. controls	eSTR_cerebellar_specificity	0.551541	0	0	0.907391	Wilcoxon rank sum test
Childhood-onset vs. controls	eSTR_cerebellar_specificity	0.859273	-7.24054e-06	4.25122e-05	0.907391	Wilcoxon rank sum test
Overlap-onset vs. controls	eSTR_cerebellar_specificity	0.807083	-5.60368e-05	3.67516e-05	0.907391	Wilcoxon rank sum test
Adult-onset vs. childhood-onset	eSTR_cerebellar_specificity	0.579228	0	0	0.907391	Wilcoxon rank sum test
Adult-onset vs. overlap-onset	eSTR_cerebellar_specificity	0.616675	0	0	0.907391	Wilcoxon rank sum test
Childhood-onset vs. overlap-onset	eSTR_cerebellar_specificity	0.907391	-8.59279e-05	7.31742e-05	0.907391	Wilcoxon rank sum test
Adult-onset vs. controls	Astrocytes	0.0990353	-0.00135177	0.0398165	0.148553	Wilcoxon rank sum test
Childhood-onset vs. controls	Astrocytes	7.29508e-15	0.02368	0.042032	4.37705e-14	Wilcoxon rank sum test
Overlap-onset vs. controls	Astrocytes	0.000724299	0.00538509	0.0307706	0.0021729	Wilcoxon rank sum test
Adult-onset vs. childhood-onset	Astrocytes	0.219563	-0.0409928	0.00863755	0.263476	Wilcoxon rank sum test
Adult-onset vs. overlap-onset	Astrocytes	0.873899	-0.0259864	0.0238005	0.873899	Wilcoxon rank sum test
Childhood-onset vs. overlap-onset	Astrocytes	0.0891404	-0.00107929	0.0277617	0.148553	Wilcoxon rank sum test
Adult-onset vs. controls	Cerebellum.neurons	0.0391844	5.09694e-05	0.0386506	0.0783687	Wilcoxon rank sum test
Childhood-onset vs. controls	Cerebellum.neurons	1.08001e-09	0.0119236	0.0258938	6.48007e-09	Wilcoxon rank sum test
Overlap-onset vs. controls	Cerebellum.neurons	1.38873e-07	0.0158757	0.0447933	4.1662e-07	Wilcoxon rank sum test
Adult-onset vs. childhood-onset	Cerebellum.neurons	0.916173	-0.0163752	0.0170437	0.916173	Wilcoxon rank sum test
Adult-onset vs. overlap-onset	Cerebellum.neurons	0.338852	-0.0310099	0.008474	0.406622	Wilcoxon rank sum test
Childhood-onset vs. overlap-onset	Cerebellum.neurons	0.0765763	-0.0213697	0.000189332	0.114864	Wilcoxon rank sum test
Adult-onset vs. controls	Cholinergic.and.monoaminergic.neurons	0.0153401	0.00180776	0.0637085	0.0306801	Wilcoxon rank sum test
Childhood-onset vs. controls	Cholinergic.and.monoaminergic.neurons	0.00182402	0.001099	0.0183271	0.00547205	Wilcoxon rank sum test
Overlap-onset vs. controls	Cholinergic.and.monoaminergic.neurons	0.000639294	0.00662026	0.0340882	0.00383576	Wilcoxon rank sum test
Adult-onset vs. childhood-onset	Cholinergic.and.monoaminergic.neurons	0.067357	-0.000750654	0.0462047	0.101036	Wilcoxon rank sum test
Adult-onset vs. overlap-onset	Cholinergic.and.monoaminergic.neurons	0.451544	-0.0181073	0.0420993	0.451544	Wilcoxon rank sum test
Childhood-onset vs. overlap-onset	Cholinergic.and.monoaminergic.neurons	0.101868	-0.0243238	0.0013851	0.122242	Wilcoxon rank sum test
Adult-onset vs. controls	Dentate.gyrus.granule.neurons	0.0241857	0.000476666	0.0421446	0.0483714	Wilcoxon rank sum test
Childhood-onset vs. controls	Dentate.gyrus.granule.neurons	6.02029e-07	0.00629669	0.0205269	3.61217e-06	Wilcoxon rank sum test
Overlap-onset vs. controls	Dentate.gyrus.granule.neurons	0.0014214	0.00222985	0.0240976	0.00426419	Wilcoxon rank sum test
Adult-onset vs. childhood-onset	Dentate.gyrus.granule.neurons	0.304267	-0.00701667	0.0226096	0.456401	Wilcoxon rank sum test
Adult-onset vs. overlap-onset	Dentate.gyrus.granule.neurons	0.390474	-0.00838826	0.0221438	0.468569	Wilcoxon rank sum test
Childhood-onset vs. overlap-onset	Dentate.gyrus.granule.neurons	0.825671	-0.00951987	0.00782312	0.825671	Wilcoxon rank sum test
Adult-onset vs. controls	Glutamatergic.neuroblasts	0.0116852	0.00184258	0.058373	0.0233703	Wilcoxon rank sum test
Childhood-onset vs. controls	Glutamatergic.neuroblasts	3.29541e-07	0.00738643	0.0232581	9.88622e-07	Wilcoxon rank sum test
Overlap-onset vs. controls	Glutamatergic.neuroblasts	2.3178e-07	0.0139798	0.0405613	9.88622e-07	Wilcoxon rank sum test
Adult-onset vs. childhood-onset	Glutamatergic.neuroblasts	0.233977	-0.0054153	0.0286246	0.280772	Wilcoxon rank sum test
Adult-onset vs. overlap-onset	Glutamatergic.neuroblasts	0.788225	-0.0157317	0.0127598	0.788225	Wilcoxon rank sum test
Childhood-onset vs. overlap-onset	Glutamatergic.neuroblasts	0.0299761	-0.0216734	-0.00039796	0.0449641	Wilcoxon rank sum test
Adult-onset vs. controls	Microglia	0.153351	-0.00230683	0.0170997	0.230026	Wilcoxon rank sum test
Childhood-onset vs. controls	Microglia	6.40319e-11	0.00824737	0.0215761	3.84192e-10	Wilcoxon rank sum test
Overlap-onset vs. controls	Microglia	0.0816439	-5.33021e-05	0.00590636	0.163288	Wilcoxon rank sum test
Adult-onset vs. childhood-onset	Microglia	0.236199	-0.028586	0.00446982	0.283439	Wilcoxon rank sum test
Adult-onset vs. overlap-onset	Microglia	0.481302	-0.00826953	0.0200907	0.481302	Wilcoxon rank sum test
Childhood-onset vs. overlap-onset	Microglia	0.00595535	0.00278593	0.0248262	0.017866	Wilcoxon rank sum test
Adult-onset vs. controls	Non.glutamatergic.neuroblasts	0.321464	-0.00884283	0.0227301	0.385756	Wilcoxon rank sum test
Childhood-onset vs. controls	Non.glutamatergic.neuroblasts	1.43095e-08	0.00979573	0.0234465	8.58573e-08	Wilcoxon rank sum test
Overlap-onset vs. controls	Non.glutamatergic.neuroblasts	0.221745	-0.00153094	0.00988967	0.385756	Wilcoxon rank sum test
Adult-onset vs. childhood-onset	Non.glutamatergic.neuroblasts	0.262377	-0.0304785	0.00738705	0.385756	Wilcoxon rank sum test
Adult-onset vs. overlap-onset	Non.glutamatergic.neuroblasts	0.747812	-0.0130962	0.0214991	0.747812	Wilcoxon rank sum test
Childhood-onset vs. overlap-onset	Non.glutamatergic.neuroblasts	0.00743638	0.0037106	0.0251687	0.0223091	Wilcoxon rank sum test
Adult-onset vs. controls	Oligodendrocytes	0.116423	-0.0010851	0.0247902	0.232846	Wilcoxon rank sum test
Childhood-onset vs. controls	Oligodendrocytes	2.78391e-11	0.0111019	0.0225875	1.67035e-10	Wilcoxon rank sum test
Overlap-onset vs. controls	Oligodendrocytes	0.00158948	0.00192663	0.0181333	0.00476843	Wilcoxon rank sum test
Adult-onset vs. childhood-onset	Oligodendrocytes	0.463359	-0.0243445	0.00729191	0.556031	Wilcoxon rank sum test
Adult-onset vs. overlap-onset	Oligodendrocytes	0.931897	-0.0202553	0.0165602	0.931897	Wilcoxon rank sum test
Childhood-onset vs. overlap-onset	Oligodendrocytes	0.242868	-0.00230134	0.0164303	0.364303	Wilcoxon rank sum test
Adult-onset vs. controls	Peptidergic.neurons	0.0834287	-0.000177793	0.040201	0.166857	Wilcoxon rank sum test
Childhood-onset vs. controls	Peptidergic.neurons	2.40759e-06	0.00625101	0.0223536	1.44456e-05	Wilcoxon rank sum test
Overlap-onset vs. controls	Peptidergic.neurons	0.000329191	0.00498137	0.0291768	0.000987574	Wilcoxon rank sum test
Adult-onset vs. childhood-onset	Peptidergic.neurons	0.837209	-0.0160993	0.0202695	0.837209	Wilcoxon rank sum test
Adult-onset vs. overlap-onset	Peptidergic.neurons	0.816548	-0.0215673	0.0171247	0.837209	Wilcoxon rank sum test
Childhood-onset vs. overlap-onset	Peptidergic.neurons	0.449409	-0.0143456	0.00568457	0.674113	Wilcoxon rank sum test
Adult-onset vs. controls	Perivascular.macrophages	0.0206333	7.19971e-06	0.0399007	0.0618999	Wilcoxon rank sum test
Childhood-onset vs. controls	Perivascular.macrophages	1.3599e-07	0.00411687	0.015691	8.15941e-07	Wilcoxon rank sum test
Overlap-onset vs. controls	Perivascular.macrophages	0.071399	-5.47652e-05	0.00712633	0.0901761	Wilcoxon rank sum test
Adult-onset vs. childhood-onset	Perivascular.macrophages	0.436928	-0.0106729	0.0310176	0.436928	Wilcoxon rank sum test
Adult-onset vs. overlap-onset	Perivascular.macrophages	0.0751467	-0.00066712	0.0425675	0.0901761	Wilcoxon rank sum test
Childhood-onset vs. overlap-onset	Perivascular.macrophages	0.0547367	-6.86653e-06	0.019849	0.0901761	Wilcoxon rank sum test
Adult-onset vs. controls	Telencephalon.inhibitory.interneurons	0.0412821	5.60271e-06	0.0456321	0.0619232	Wilcoxon rank sum test
Childhood-onset vs. controls	Telencephalon.inhibitory.interneurons	6.03499e-06	0.00485365	0.0187116	1.8105e-05	Wilcoxon rank sum test
Overlap-onset vs. controls	Telencephalon.inhibitory.interneurons	4.42715e-06	0.0108603	0.0363396	1.8105e-05	Wilcoxon rank sum test
Adult-onset vs. childhood-onset	Telencephalon.inhibitory.interneurons	0.486033	-0.00936702	0.0206227	0.58324	Wilcoxon rank sum test
Adult-onset vs. overlap-onset	Telencephalon.inhibitory.interneurons	0.622436	-0.0230828	0.0127945	0.622436	Wilcoxon rank sum test
Childhood-onset vs. overlap-onset	Telencephalon.inhibitory.interneurons	0.0303314	-0.0195723	-0.000242527	0.0606627	Wilcoxon rank sum test
Adult-onset vs. controls	Telencephalon.projecting.excitatory.neurons	0.0298187	0.000270845	0.0478859	0.0477274	Wilcoxon rank sum test
Childhood-onset vs. controls	Telencephalon.projecting.excitatory.neurons	4.25552e-05	0.00462804	0.0195268	0.000127666	Wilcoxon rank sum test
Overlap-onset vs. controls	Telencephalon.projecting.excitatory.neurons	2.26486e-05	0.00894355	0.0365072	0.000127666	Wilcoxon rank sum test
Adult-onset vs. childhood-onset	Telencephalon.projecting.excitatory.neurons	0.222082	-0.00619918	0.0276345	0.266499	Wilcoxon rank sum test
Adult-onset vs. overlap-onset	Telencephalon.projecting.excitatory.neurons	0.931897	-0.0204351	0.0185341	0.931897	Wilcoxon rank sum test
Childhood-onset vs. overlap-onset	Telencephalon.projecting.excitatory.neurons	0.0318183	-0.0219572	-0.000410327	0.0477274	Wilcoxon rank sum test
Adult-onset vs. controls	Telencephalon.projecting.inhibitory.neurons	0.0543982	-1.07381e-05	0.0452439	0.108796	Wilcoxon rank sum test
Childhood-onset vs. controls	Telencephalon.projecting.inhibitory.neurons	5.62699e-09	0.0105774	0.0260554	3.3762e-08	Wilcoxon rank sum test
Overlap-onset vs. controls	Telencephalon.projecting.inhibitory.neurons	0.000316682	0.0041833	0.0304457	0.000950045	Wilcoxon rank sum test
Adult-onset vs. childhood-onset	Telencephalon.projecting.inhibitory.neurons	0.940084	-0.0184463	0.0164471	0.940084	Wilcoxon rank sum test
Adult-onset vs. overlap-onset	Telencephalon.projecting.inhibitory.neurons	0.925408	-0.0233812	0.020103	0.940084	Wilcoxon rank sum test
Childhood-onset vs. overlap-onset	Telencephalon.projecting.inhibitory.neurons	0.893374	-0.0118706	0.0102736	0.940084	Wilcoxon rank sum test
Adult-onset vs. controls	Neuroblasts	0.198647	-9.76565e-06	0.0024695	0.397294	Wilcoxon rank sum test
Childhood-onset vs. controls	Neuroblasts	7.45038e-08	0.000246118	0.00209296	4.47023e-07	Wilcoxon rank sum test
Overlap-onset vs. controls	Neuroblasts	9.59626e-05	0.00033366	0.0027616	0.000287888	Wilcoxon rank sum test
Adult-onset vs. childhood-onset	Neuroblasts	0.71879	-0.00262366	0.0018342	0.741332	Wilcoxon rank sum test
Adult-onset vs. overlap-onset	Neuroblasts	0.644294	-0.00296051	0.00187051	0.741332	Wilcoxon rank sum test
Childhood-onset vs. overlap-onset	Neuroblasts	0.741332	-0.00119856	0.00101692	0.741332	Wilcoxon rank sum test
Adult-onset vs. controls	Granule_neurons	0.061304	-7.73261e-06	0.00400414	0.122608	Wilcoxon rank sum test
Childhood-onset vs. controls	Granule_neurons	2.22549e-08	0.000900142	0.00261268	1.33529e-07	Wilcoxon rank sum test
Overlap-onset vs. controls	Granule_neurons	0.000146459	0.000693877	0.00298361	0.000439378	Wilcoxon rank sum test
Adult-onset vs. childhood-onset	Granule_neurons	0.678569	-0.00168933	0.00207366	0.813326	Wilcoxon rank sum test
Adult-onset vs. overlap-onset	Granule_neurons	0.813326	-0.00208553	0.00211338	0.813326	Wilcoxon rank sum test
Childhood-onset vs. overlap-onset	Granule_neurons	0.699101	-0.00122396	0.000848589	0.813326	Wilcoxon rank sum test
Adult-onset vs. controls	Glutamatergic_neuroblasts	0.0690538	-6.51759e-05	0.0046715	0.103581	Wilcoxon rank sum test
Childhood-onset vs. controls	Glutamatergic_neuroblasts	3.15894e-06	4.35393e-07	0.00194421	9.47682e-06	Wilcoxon rank sum test
Overlap-onset vs. controls	Glutamatergic_neuroblasts	4.7228e-09	0.00207461	0.00532667	2.83368e-08	Wilcoxon rank sum test
Adult-onset vs. childhood-onset	Glutamatergic_neuroblasts	0.557654	-0.00147754	0.00346244	0.557654	Wilcoxon rank sum test
Adult-onset vs. overlap-onset	Glutamatergic_neuroblasts	0.245204	-0.0043765	0.00119574	0.294245	Wilcoxon rank sum test
Childhood-onset vs. overlap-onset	Glutamatergic_neuroblasts	0.00220634	-0.00376044	-0.000556144	0.00441269	Wilcoxon rank sum test
Adult-onset vs. controls	Granule_interneurons	0.0181075	3.95945e-05	0.00677941	0.0324521	Wilcoxon rank sum test
Childhood-onset vs. controls	Granule_interneurons	3.55909e-09	3.75254e-05	0.00087257	1.06773e-08	Wilcoxon rank sum test
Overlap-onset vs. controls	Granule_interneurons	3.55445e-12	0.0033202	0.0068665	2.13267e-11	Wilcoxon rank sum test
Adult-onset vs. childhood-onset	Granule_interneurons	0.9074	-0.00192956	0.00259249	0.9074	Wilcoxon rank sum test
Adult-onset vs. overlap-onset	Granule_interneurons	0.225763	-0.00676299	0.000394838	0.270916	Wilcoxon rank sum test
Childhood-onset vs. overlap-onset	Granule_interneurons	0.0216347	-0.00501668	-2.60105e-05	0.0324521	Wilcoxon rank sum test
Adult-onset vs. controls	Purkinje_cells	0.000870263	0.00109086	0.00733247	0.00174053	Wilcoxon rank sum test
Childhood-onset vs. controls	Purkinje_cells	1.6328e-12	0.000633444	0.0030175	4.89841e-12	Wilcoxon rank sum test
Overlap-onset vs. controls	Purkinje_cells	1.5275e-12	0.00314351	0.00628706	4.89841e-12	Wilcoxon rank sum test
Adult-onset vs. childhood-onset	Purkinje_cells	0.419672	-0.00139951	0.00498444	0.503607	Wilcoxon rank sum test
Adult-onset vs. overlap-onset	Purkinje_cells	0.581658	-0.00535201	0.00290362	0.581658	Wilcoxon rank sum test
Childhood-onset vs. overlap-onset	Purkinje_cells	0.0275818	-0.00407794	-1.47873e-06	0.0413726	Wilcoxon rank sum test
Adult-onset vs. controls	Molecular_interneurons	0.0600763	-4.37124e-05	0.00506459	0.120153	Wilcoxon rank sum test
Childhood-onset vs. controls	Molecular_interneurons	4.6448e-11	0.00161241	0.00331932	2.78688e-10	Wilcoxon rank sum test
Overlap-onset vs. controls	Molecular_interneurons	1.99934e-08	0.00192593	0.0052656	5.99801e-08	Wilcoxon rank sum test
Adult-onset vs. childhood-onset	Molecular_interneurons	0.782539	-0.00284509	0.00191516	0.782539	Wilcoxon rank sum test
Adult-onset vs. overlap-onset	Molecular_interneurons	0.226488	-0.00386728	0.000756377	0.271786	Wilcoxon rank sum test
Childhood-onset vs. overlap-onset	Molecular_interneurons	0.138964	-0.00252296	0.000237769	0.208447	Wilcoxon rank sum test
Adult-onset vs. controls	Inhibitory_neurons	0.561126	-4.27456e-06	2.95489e-05	0.561126	Wilcoxon rank sum test
Childhood-onset vs. controls	Inhibitory_neurons	9.27687e-08	2.09687e-05	5.36071e-06	5.56612e-07	Wilcoxon rank sum test
Overlap-onset vs. controls	Inhibitory_neurons	5.84609e-06	7.9342e-06	0.00353437	1.75383e-05	Wilcoxon rank sum test
Adult-onset vs. childhood-onset	Inhibitory_neurons	0.325906	-0.00336542	2.90344e-05	0.488859	Wilcoxon rank sum test
Adult-onset vs. overlap-onset	Inhibitory_neurons	0.188182	-0.00528788	2.77662e-05	0.376364	Wilcoxon rank sum test
Childhood-onset vs. overlap-onset	Inhibitory_neurons	0.435393	-0.000883255	5.18029e-05	0.522472	Wilcoxon rank sum test
Adult-onset vs. controls	Glia	0.721333	-0.0468518	0.0723322	0.735542	Wilcoxon rank sum test
Childhood-onset vs. controls	Glia	3.39388e-08	0.0375355	0.0883348	2.03633e-07	Wilcoxon rank sum test
Overlap-onset vs. controls	Glia	0.216979	-0.00748175	0.0488915	0.325469	Wilcoxon rank sum test
Adult-onset vs. childhood-onset	Glia	0.0635531	-0.10695	0.00122601	0.127106	Wilcoxon rank sum test
Adult-onset vs. overlap-onset	Glia	0.735542	-0.06234	0.0430299	0.735542	Wilcoxon rank sum test
Childhood-onset vs. overlap-onset	Glia	0.0147769	0.00728268	0.0764795	0.0443306	Wilcoxon rank sum test
Adult-onset vs. controls	Immune.cells	0.0540815	-5.38742e-05	0.102189	0.0842337	Wilcoxon rank sum test
Childhood-onset vs. controls	Immune.cells	5.12764e-09	0.0248796	0.0595913	3.07659e-08	Wilcoxon rank sum test
Overlap-onset vs. controls	Immune.cells	0.0561558	-3.68685e-05	0.0299196	0.0842337	Wilcoxon rank sum test
Adult-onset vs. childhood-onset	Immune.cells	0.964029	-0.0529702	0.0568752	0.964029	Wilcoxon rank sum test
Adult-onset vs. overlap-onset	Immune.cells	0.256086	-0.0158498	0.0884071	0.307303	Wilcoxon rank sum test
Childhood-onset vs. overlap-onset	Immune.cells	0.0411624	1.00932e-05	0.0621398	0.0842337	Wilcoxon rank sum test
Adult-onset vs. controls	Neurons	0.202058	-0.025582	0.161838	0.303087	Wilcoxon rank sum test
Childhood-onset vs. controls	Neurons	0.0267443	3.56937e-05	0.0557383	0.0534885	Wilcoxon rank sum test
Overlap-onset vs. controls	Neurons	0.000182071	0.0358569	0.165869	0.00109242	Wilcoxon rank sum test
Adult-onset vs. childhood-onset	Neurons	0.471683	-0.0454909	0.115554	0.471683	Wilcoxon rank sum test
Adult-onset vs. overlap-onset	Neurons	0.322727	-0.148312	0.0611835	0.387272	Wilcoxon rank sum test
Childhood-onset vs. overlap-onset	Neurons	0.00363787	-0.131366	-0.0217377	0.0109136	Wilcoxon rank sum test
Adult-onset vs. controls	Vascular.cells	0.179711	-0.0143025	0.10817	0.379151	Wilcoxon rank sum test
Childhood-onset vs. controls	Vascular.cells	0.00169981	0.00612106	0.0433723	0.0101989	Wilcoxon rank sum test
Overlap-onset vs. controls	Vascular.cells	0.425108	-0.0138342	0.0345488	0.510129	Wilcoxon rank sum test
Adult-onset vs. childhood-onset	Vascular.cells	0.672613	-0.0379945	0.0610618	0.672613	Wilcoxon rank sum test
Adult-onset vs. overlap-onset	Vascular.cells	0.252767	-0.0251156	0.103537	0.379151	Wilcoxon rank sum test
Childhood-onset vs. overlap-onset	Vascular.cells	0.193519	-0.0078857	0.0547645	0.379151	Wilcoxon rank sum test
Adult-onset vs. controls	CNS.glia	0.536583	-0.0260536	0.0555299	0.536583	Wilcoxon rank sum test
Childhood-onset vs. controls	CNS.glia	1.11431e-11	0.0394008	0.0746727	6.68584e-11	Wilcoxon rank sum test
Overlap-onset vs. controls	CNS.glia	0.00490987	0.00705019	0.059059	0.0147296	Wilcoxon rank sum test
Adult-onset vs. childhood-onset	CNS.glia	0.0335173	-0.0812624	-0.00256732	0.0670345	Wilcoxon rank sum test
Adult-onset vs. overlap-onset	CNS.glia	0.326725	-0.0626423	0.0164735	0.39207	Wilcoxon rank sum test
Childhood-onset vs. overlap-onset	CNS.glia	0.131041	-0.00424925	0.0458277	0.196561	Wilcoxon rank sum test
Adult-onset vs. controls	CNS.neurons	0.25501	-0.0202728	0.0968028	0.306012	Wilcoxon rank sum test
Childhood-onset vs. controls	CNS.neurons	0.000644119	0.0108877	0.0495096	0.00193236	Wilcoxon rank sum test
Overlap-onset vs. controls	CNS.neurons	1.30856e-05	0.0340621	0.123744	7.85135e-05	Wilcoxon rank sum test
Adult-onset vs. childhood-onset	CNS.neurons	0.948072	-0.0486506	0.0557841	0.948072	Wilcoxon rank sum test
Adult-onset vs. overlap-onset	CNS.neurons	0.148557	-0.118724	0.0139687	0.222836	Wilcoxon rank sum test
Childhood-onset vs. overlap-onset	CNS.neurons	0.00547135	-0.0863804	-0.0128181	0.0109427	Wilcoxon rank sum test
Adult-onset vs. controls	Immune.cells.1	0.0570514	-3.26397e-05	0.0676191	0.0855771	Wilcoxon rank sum test
Childhood-onset vs. controls	Immune.cells.1	3.60004e-09	0.0169093	0.0397644	2.16003e-08	Wilcoxon rank sum test
Overlap-onset vs. controls	Immune.cells.1	0.0515351	-3.23514e-06	0.0211205	0.0855771	Wilcoxon rank sum test
Adult-onset vs. childhood-onset	Immune.cells.1	0.921496	-0.0374656	0.0367668	0.921496	Wilcoxon rank sum test
Adult-onset vs. overlap-onset	Immune.cells.1	0.239436	-0.0123705	0.0590669	0.287324	Wilcoxon rank sum test
Childhood-onset vs. overlap-onset	Immune.cells.1	0.0402381	2.93414e-05	0.0424388	0.0855771	Wilcoxon rank sum test
Adult-onset vs. controls	Neural.crest.like.glia	0.136258	-0.0071308	0.075458	0.204387	Wilcoxon rank sum test
Childhood-onset vs. controls	Neural.crest.like.glia	1.10117e-08	0.0233554	0.0521197	6.60699e-08	Wilcoxon rank sum test
Overlap-onset vs. controls	Neural.crest.like.glia	0.833353	-0.0158849	0.0173068	0.833353	Wilcoxon rank sum test
Adult-onset vs. childhood-onset	Neural.crest.like.glia	0.737116	-0.0523657	0.034048	0.833353	Wilcoxon rank sum test
Adult-onset vs. overlap-onset	Neural.crest.like.glia	0.133196	-0.0102893	0.0768471	0.204387	Wilcoxon rank sum test
Childhood-onset vs. overlap-onset	Neural.crest.like.glia	4.6969e-05	0.0222153	0.0638868	0.000140907	Wilcoxon rank sum test
Adult-onset vs. controls	PNS.neurons	0.0983111	-0.00325344	0.0871795	0.158378	Wilcoxon rank sum test
Childhood-onset vs. controls	PNS.neurons	0.0134641	7.50433e-06	0.0270348	0.0403924	Wilcoxon rank sum test
Overlap-onset vs. controls	PNS.neurons	0.00495915	0.00494444	0.0559252	0.0297549	Wilcoxon rank sum test
Adult-onset vs. childhood-onset	PNS.neurons	0.288907	-0.0168978	0.0607418	0.346688	Wilcoxon rank sum test
Adult-onset vs. overlap-onset	PNS.neurons	0.912498	-0.0488956	0.0538683	0.912498	Wilcoxon rank sum test
Childhood-onset vs. overlap-onset	PNS.neurons	0.105585	-0.0444301	0.00265437	0.158378	Wilcoxon rank sum test
Adult-onset vs. controls	Vascular.cells.1	0.230053	-0.0128147	0.0703824	0.460106	Wilcoxon rank sum test
Childhood-onset vs. controls	Vascular.cells.1	0.000522531	0.0065862	0.0322747	0.00313518	Wilcoxon rank sum test
Overlap-onset vs. controls	Vascular.cells.1	0.330127	-0.00722672	0.0252343	0.49519	Wilcoxon rank sum test
Adult-onset vs. childhood-onset	Vascular.cells.1	0.929462	-0.0327698	0.0360582	0.929462	Wilcoxon rank sum test
Adult-onset vs. overlap-onset	Vascular.cells.1	0.432161	-0.0224438	0.0646993	0.518593	Wilcoxon rank sum test
Childhood-onset vs. overlap-onset	Vascular.cells.1	0.173892	-0.00515296	0.0379314	0.460106	Wilcoxon rank sum test
Adult-onset vs. controls	Astroependymal.cells	0.143231	-0.00338984	0.0329194	0.214847	Wilcoxon rank sum test
Childhood-onset vs. controls	Astroependymal.cells	1.09828e-11	0.0152337	0.0302266	6.58971e-11	Wilcoxon rank sum test
Overlap-onset vs. controls	Astroependymal.cells	0.136782	-0.000848069	0.0131687	0.214847	Wilcoxon rank sum test
Adult-onset vs. childhood-onset	Astroependymal.cells	0.325291	-0.0280011	0.00889354	0.390349	Wilcoxon rank sum test
Adult-onset vs. overlap-onset	Astroependymal.cells	0.413383	-0.00953815	0.0280976	0.413383	Wilcoxon rank sum test
Childhood-onset vs. overlap-onset	Astroependymal.cells	0.00299332	0.00581238	0.0286936	0.00897996	Wilcoxon rank sum test
Adult-onset vs. controls	Cerebellum.neurons.1	0.0316744	3.17818e-08	0.0330288	0.0633489	Wilcoxon rank sum test
Childhood-onset vs. controls	Cerebellum.neurons.1	1.80805e-12	0.0118565	0.025049	1.08483e-11	Wilcoxon rank sum test
Overlap-onset vs. controls	Cerebellum.neurons.1	5.4134e-09	0.0168768	0.0419239	1.62402e-08	Wilcoxon rank sum test
Adult-onset vs. childhood-onset	Cerebellum.neurons.1	0.775149	-0.0183743	0.0131004	0.775149	Wilcoxon rank sum test
Adult-onset vs. overlap-onset	Cerebellum.neurons.1	0.220555	-0.0312024	0.00470243	0.264666	Wilcoxon rank sum test
Childhood-onset vs. overlap-onset	Cerebellum.neurons.1	0.107228	-0.0201397	0.00107753	0.160841	Wilcoxon rank sum test
Adult-onset vs. controls	Cholinergic..monoaminergic.and.peptidergic.neurons	0.0561348	-5.28585e-05	0.0371041	0.11227	Wilcoxon rank sum test
Childhood-onset vs. controls	Cholinergic..monoaminergic.and.peptidergic.neurons	0.000115398	0.0036546	0.0147131	0.000692386	Wilcoxon rank sum test
Overlap-onset vs. controls	Cholinergic..monoaminergic.and.peptidergic.neurons	0.000349051	0.00537894	0.0236453	0.00104715	Wilcoxon rank sum test
Adult-onset vs. childhood-onset	Cholinergic..monoaminergic.and.peptidergic.neurons	0.397135	-0.00686952	0.0196867	0.476562	Wilcoxon rank sum test
Adult-onset vs. overlap-onset	Cholinergic..monoaminergic.and.peptidergic.neurons	0.84832	-0.0163369	0.017295	0.84832	Wilcoxon rank sum test
Childhood-onset vs. overlap-onset	Cholinergic..monoaminergic.and.peptidergic.neurons	0.144295	-0.0147463	0.00175195	0.216443	Wilcoxon rank sum test
Adult-onset vs. controls	Di..and.mesencephalon.neurons	0.166033	-0.00356414	0.0319189	0.249049	Wilcoxon rank sum test
Childhood-onset vs. controls	Di..and.mesencephalon.neurons	4.9461e-07	0.00793127	0.0200302	2.96766e-06	Wilcoxon rank sum test
Overlap-onset vs. controls	Di..and.mesencephalon.neurons	8.48949e-06	0.00943519	0.0315282	2.54685e-05	Wilcoxon rank sum test
Adult-onset vs. childhood-onset	Di..and.mesencephalon.neurons	0.719539	-0.0170328	0.0120593	0.719539	Wilcoxon rank sum test
Adult-onset vs. overlap-onset	Di..and.mesencephalon.neurons	0.20859	-0.0275858	0.00688993	0.250308	Wilcoxon rank sum test
Childhood-onset vs. overlap-onset	Di..and.mesencephalon.neurons	0.0927673	-0.0165933	0.000649826	0.185535	Wilcoxon rank sum test
Adult-onset vs. controls	Enteric.neurons	0.0105841	0.00296122	0.0349469	0.0315273	Wilcoxon rank sum test
Childhood-onset vs. controls	Enteric.neurons	0.00513537	7.27654e-05	0.00965523	0.0308122	Wilcoxon rank sum test
Overlap-onset vs. controls	Enteric.neurons	0.176445	-0.000664715	0.00902085	0.211734	Wilcoxon rank sum test
Adult-onset vs. childhood-onset	Enteric.neurons	0.0180942	0.00239026	0.0240974	0.0315273	Wilcoxon rank sum test
Adult-onset vs. overlap-onset	Enteric.neurons	0.0210182	0.00165463	0.0281098	0.0315273	Wilcoxon rank sum test
Childhood-onset vs. overlap-onset	Enteric.neurons	0.577318	-0.0042941	0.00816939	0.577318	Wilcoxon rank sum test
Adult-onset vs. controls	Hindbrain.neurons	0.00866658	0.00521981	0.0532531	0.0173332	Wilcoxon rank sum test
Childhood-onset vs. controls	Hindbrain.neurons	4.24906e-07	0.00874698	0.0242599	1.27472e-06	Wilcoxon rank sum test
Overlap-onset vs. controls	Hindbrain.neurons	6.87248e-08	0.02113	0.0448273	4.12349e-07	Wilcoxon rank sum test
Adult-onset vs. childhood-onset	Hindbrain.neurons	0.206073	-0.00823152	0.0373	0.247287	Wilcoxon rank sum test
Adult-onset vs. overlap-onset	Hindbrain.neurons	0.785121	-0.0280942	0.0237109	0.785121	Wilcoxon rank sum test
Childhood-onset vs. overlap-onset	Hindbrain.neurons	0.0126632	-0.030257	-0.00300295	0.0189948	Wilcoxon rank sum test
Adult-onset vs. controls	Immature.neural	0.367863	-0.00687527	0.0228911	0.609768	Wilcoxon rank sum test
Childhood-onset vs. controls	Immature.neural	1.19291e-06	0.00575586	0.0176206	7.15749e-06	Wilcoxon rank sum test
Overlap-onset vs. controls	Immature.neural	0.0106706	0.00108367	0.0178995	0.0320118	Wilcoxon rank sum test
Adult-onset vs. childhood-onset	Immature.neural	0.406512	-0.0186773	0.00649924	0.609768	Wilcoxon rank sum test
Adult-onset vs. overlap-onset	Immature.neural	0.622436	-0.0171236	0.00950119	0.622436	Wilcoxon rank sum test
Childhood-onset vs. overlap-onset	Immature.neural	0.601176	-0.00506241	0.00981111	0.622436	Wilcoxon rank sum test
Adult-onset vs. controls	Immune.cells.2	0.0842542	-0.000150726	0.023169	0.168508	Wilcoxon rank sum test
Childhood-onset vs. controls	Immune.cells.2	1.18056e-08	0.00557073	0.0148009	7.08338e-08	Wilcoxon rank sum test
Overlap-onset vs. controls	Immune.cells.2	0.20264	-0.000540462	0.00462679	0.268278	Wilcoxon rank sum test
Adult-onset vs. childhood-onset	Immune.cells.2	0.86603	-0.0162443	0.0136994	0.86603	Wilcoxon rank sum test
Adult-onset vs. overlap-onset	Immune.cells.2	0.223565	-0.00300045	0.0233466	0.268278	Wilcoxon rank sum test
Childhood-onset vs. overlap-onset	Immune.cells.2	0.0102102	0.00162657	0.0183801	0.0306307	Wilcoxon rank sum test
Adult-onset vs. controls	Neural.crest.like.glia.1	0.118713	-0.00199213	0.0300707	0.17807	Wilcoxon rank sum test
Childhood-onset vs. controls	Neural.crest.like.glia.1	1.57562e-07	0.00795625	0.0207381	9.45374e-07	Wilcoxon rank sum test
Overlap-onset vs. controls	Neural.crest.like.glia.1	0.830848	-0.00860265	0.00433526	0.879209	Wilcoxon rank sum test
Adult-onset vs. childhood-onset	Neural.crest.like.glia.1	0.879209	-0.0197499	0.0150519	0.879209	Wilcoxon rank sum test
Adult-onset vs. overlap-onset	Neural.crest.like.glia.1	0.0522442	-3.87529e-05	0.0352245	0.104488	Wilcoxon rank sum test
Childhood-onset vs. overlap-onset	Neural.crest.like.glia.1	6.34252e-05	0.00983511	0.02884	0.000190275	Wilcoxon rank sum test
Adult-onset vs. controls	Oligodendrocytes.1	0.24931	-0.00311695	0.0213774	0.299172	Wilcoxon rank sum test
Childhood-onset vs. controls	Oligodendrocytes.1	6.92186e-12	0.0105374	0.0223917	4.15311e-11	Wilcoxon rank sum test
Overlap-onset vs. controls	Oligodendrocytes.1	0.00375791	0.00101554	0.0142874	0.0112737	Wilcoxon rank sum test
Adult-onset vs. childhood-onset	Oligodendrocytes.1	0.178829	-0.0254627	0.00244247	0.268244	Wilcoxon rank sum test
Adult-onset vs. overlap-onset	Oligodendrocytes.1	0.723309	-0.0192311	0.0114638	0.723309	Wilcoxon rank sum test
Childhood-onset vs. overlap-onset	Oligodendrocytes.1	0.142811	-0.00129581	0.016474	0.268244	Wilcoxon rank sum test
Adult-onset vs. controls	Peripheral.sensory.neurons	0.0409355	3.41174e-05	0.0371471	0.0818711	Wilcoxon rank sum test
Childhood-onset vs. controls	Peripheral.sensory.neurons	6.10334e-05	0.00323009	0.0142544	0.000366201	Wilcoxon rank sum test
Overlap-onset vs. controls	Peripheral.sensory.neurons	0.00909893	0.000167836	0.0178563	0.0272968	Wilcoxon rank sum test
Adult-onset vs. childhood-onset	Peripheral.sensory.neurons	0.384097	-0.00925226	0.0276958	0.576146	Wilcoxon rank sum test
Adult-onset vs. overlap-onset	Peripheral.sensory.neurons	0.491417	-0.0129514	0.0286409	0.589701	Wilcoxon rank sum test
Childhood-onset vs. overlap-onset	Peripheral.sensory.neurons	0.737804	-0.0107417	0.00713045	0.737804	Wilcoxon rank sum test
Adult-onset vs. controls	Spinal.cord.neurons	0.0929807	-0.000562583	0.0319817	0.185961	Wilcoxon rank sum test
Childhood-onset vs. controls	Spinal.cord.neurons	8.48474e-07	0.00612709	0.0167004	5.09084e-06	Wilcoxon rank sum test
Overlap-onset vs. controls	Spinal.cord.neurons	0.000374142	0.00447363	0.0216034	0.00112243	Wilcoxon rank sum test
Adult-onset vs. childhood-onset	Spinal.cord.neurons	0.998667	-0.0130061	0.013697	0.998667	Wilcoxon rank sum test
Adult-onset vs. overlap-onset	Spinal.cord.neurons	0.681025	-0.0166614	0.0125035	0.81723	Wilcoxon rank sum test
Childhood-onset vs. overlap-onset	Spinal.cord.neurons	0.503744	-0.00936094	0.00477529	0.755615	Wilcoxon rank sum test
Adult-onset vs. controls	Sympathetic.neurons	0.0806204	-2.20253e-05	0.0226219	0.161241	Wilcoxon rank sum test
Childhood-onset vs. controls	Sympathetic.neurons	1.46568e-06	0.0028604	0.0124666	8.7941e-06	Wilcoxon rank sum test
Overlap-onset vs. controls	Sympathetic.neurons	0.00512069	0.000145139	0.0142533	0.0153621	Wilcoxon rank sum test
Adult-onset vs. childhood-onset	Sympathetic.neurons	0.990668	-0.0128934	0.0137044	0.990668	Wilcoxon rank sum test
Adult-onset vs. overlap-onset	Sympathetic.neurons	0.835476	-0.0144717	0.0157467	0.990668	Wilcoxon rank sum test
Childhood-onset vs. overlap-onset	Sympathetic.neurons	0.906986	-0.00703533	0.00769383	0.990668	Wilcoxon rank sum test
Adult-onset vs. controls	Telencephalon.interneurons	0.163133	-0.00283939	0.0234246	0.326266	Wilcoxon rank sum test
Childhood-onset vs. controls	Telencephalon.interneurons	1.63845e-07	0.00585528	0.0164665	9.83072e-07	Wilcoxon rank sum test
Overlap-onset vs. controls	Telencephalon.interneurons	0.000984307	0.00263104	0.0198345	0.00295292	Wilcoxon rank sum test
Adult-onset vs. childhood-onset	Telencephalon.interneurons	0.650854	-0.0145309	0.00897927	0.810127	Wilcoxon rank sum test
Adult-onset vs. overlap-onset	Telencephalon.interneurons	0.675106	-0.0158982	0.00940566	0.810127	Wilcoxon rank sum test
Childhood-onset vs. overlap-onset	Telencephalon.interneurons	0.969995	-0.00600772	0.00565804	0.969995	Wilcoxon rank sum test
Adult-onset vs. controls	Telencephalon.projecting.neurons	0.122957	-0.00194123	0.0352222	0.245913	Wilcoxon rank sum test
Childhood-onset vs. controls	Telencephalon.projecting.neurons	5.3261e-05	0.00365513	0.016559	0.000319566	Wilcoxon rank sum test
Overlap-onset vs. controls	Telencephalon.projecting.neurons	0.0014598	0.00340183	0.0248105	0.00437941	Wilcoxon rank sum test
Adult-onset vs. childhood-onset	Telencephalon.projecting.neurons	0.724571	-0.0101907	0.016235	0.778871	Wilcoxon rank sum test
Adult-onset vs. overlap-onset	Telencephalon.projecting.neurons	0.778871	-0.0184299	0.0139805	0.778871	Wilcoxon rank sum test
Childhood-onset vs. overlap-onset	Telencephalon.projecting.neurons	0.361294	-0.0134033	0.00401339	0.541941	Wilcoxon rank sum test
Adult-onset vs. controls	Vascular.cells.2	0.233855	-0.00542194	0.0251565	0.350782	Wilcoxon rank sum test
Childhood-onset vs. controls	Vascular.cells.2	0.000338863	0.00231872	0.0150813	0.00203318	Wilcoxon rank sum test
Overlap-onset vs. controls	Vascular.cells.2	0.991286	-0.00707115	0.00442471	0.993337	Wilcoxon rank sum test
Adult-onset vs. childhood-onset	Vascular.cells.2	0.993337	-0.0165162	0.0155279	0.993337	Wilcoxon rank sum test
Adult-onset vs. overlap-onset	Vascular.cells.2	0.16028	-0.00377	0.0288524	0.32056	Wilcoxon rank sum test
Childhood-onset vs. overlap-onset	Vascular.cells.2	0.00933074	0.00216335	0.0216292	0.0279922	Wilcoxon rank sum test
Adult-onset vs. controls	number_repeat_elements	0.0418778	0.999989	89.0001	0.125633	Wilcoxon rank sum test
Childhood-onset vs. controls	number_repeat_elements	0.0105117	1.99997	20	0.0630701	Wilcoxon rank sum test
Overlap-onset vs. controls	number_repeat_elements	0.128474	-2.00003	25	0.256948	Wilcoxon rank sum test
Adult-onset vs. childhood-onset	number_repeat_elements	0.252013	-16	70	0.345955	Wilcoxon rank sum test
Adult-onset vs. overlap-onset	number_repeat_elements	0.288296	-21	84	0.345955	Wilcoxon rank sum test
Childhood-onset vs. overlap-onset	number_repeat_elements	0.956261	-16.0001	20	0.956261	Wilcoxon rank sum test
Adult-onset vs. controls	width.2	0.0390068	705	40246	0.117021	Wilcoxon rank sum test
Childhood-onset vs. controls	width.2	0.002907	2228	12468	0.017442	Wilcoxon rank sum test
Overlap-onset vs. controls	width.2	0.077843	-446	13083	0.155686	Wilcoxon rank sum test
Adult-onset vs. childhood-onset	width.2	0.30763	-10075	33448	0.369157	Wilcoxon rank sum test
Adult-onset vs. overlap-onset	width.2	0.288318	-11657	36441	0.369157	Wilcoxon rank sum test
Childhood-onset vs. overlap-onset	width.2	0.910793	-8732	11188	0.910793	Wilcoxon rank sum test
Adult-onset vs. controls	exon_width.1	0.00107224	3732	13930	0.00214448	Wilcoxon rank sum test
Childhood-onset vs. controls	exon_width.1	1.38616e-09	3192	6158	8.31699e-09	Wilcoxon rank sum test
Overlap-onset vs. controls	exon_width.1	4.37791e-08	4958	10807	1.31337e-07	Wilcoxon rank sum test
Adult-onset vs. childhood-onset	exon_width.1	0.163249	-1838	10341	0.195899	Wilcoxon rank sum test
Adult-onset vs. overlap-onset	exon_width.1	0.841993	-7892	8109	0.841993	Wilcoxon rank sum test
Childhood-onset vs. overlap-onset	exon_width.1	0.0686344	-7373	164	0.102952	Wilcoxon rank sum test
Adult-onset vs. controls	intron_width.1	0.00203297	50573	306326	0.00533403	Wilcoxon rank sum test
Childhood-onset vs. controls	intron_width.1	2.99686e-05	18406	60976	0.000179811	Wilcoxon rank sum test
Overlap-onset vs. controls	intron_width.1	0.00266702	12266	75774	0.00533403	Wilcoxon rank sum test
Adult-onset vs. childhood-onset	intron_width.1	0.0866469	-12188	263938	0.12997	Wilcoxon rank sum test
Adult-onset vs. overlap-onset	intron_width.1	0.153302	-29722	268271	0.183963	Wilcoxon rank sum test
Childhood-onset vs. overlap-onset	intron_width.1	0.765894	-43917	36604	0.765894	Wilcoxon rank sum test
Adult-onset vs. controls	element_width	0.0384508	131	21546	0.115352	Wilcoxon rank sum test
Childhood-onset vs. controls	element_width	0.0132138	198	4347	0.0792828	Wilcoxon rank sum test
Overlap-onset vs. controls	element_width	0.190904	-713	4375	0.324292	Wilcoxon rank sum test
Adult-onset vs. childhood-onset	element_width	0.257601	-4072	18304	0.324292	Wilcoxon rank sum test
Adult-onset vs. overlap-onset	element_width	0.270243	-3507	20349	0.324292	Wilcoxon rank sum test
Childhood-onset vs. overlap-onset	element_width	0.844711	-3045	4624	0.844711	Wilcoxon rank sum test
Adult-onset vs. controls	number_rpt_in_exon	0.0203897	3.16661e-05	3.99998	0.0611691	Wilcoxon rank sum test
Childhood-onset vs. controls	number_rpt_in_exon	6.24587e-05	3.70158e-05	1.00004	0.000374752	Wilcoxon rank sum test
Overlap-onset vs. controls	number_rpt_in_exon	0.0341594	2.83713e-05	1	0.0683187	Wilcoxon rank sum test
Adult-onset vs. childhood-onset	number_rpt_in_exon	0.397489	-0.99999	2.99995	0.476987	Wilcoxon rank sum test
Adult-onset vs. overlap-onset	number_rpt_in_exon	0.244078	-0.999918	3.00001	0.366117	Wilcoxon rank sum test
Childhood-onset vs. overlap-onset	number_rpt_in_exon	0.695315	-0.999986	1	0.695315	Wilcoxon rank sum test
Adult-onset vs. controls	number_rpt_in_intron	0.0624598	-3.67094e-05	73.9999	0.18738	Wilcoxon rank sum test
Childhood-onset vs. controls	number_rpt_in_intron	0.0266541	2.1826e-05	16	0.159925	Wilcoxon rank sum test
Overlap-onset vs. controls	number_rpt_in_intron	0.181708	-2.00003	20	0.363416	Wilcoxon rank sum test
Adult-onset vs. childhood-onset	number_rpt_in_intron	0.284045	-16	61	0.406397	Wilcoxon rank sum test
Adult-onset vs. overlap-onset	number_rpt_in_intron	0.338664	-18.0001	69	0.406397	Wilcoxon rank sum test
Childhood-onset vs. overlap-onset	number_rpt_in_intron	0.947484	-15	17	0.947484	Wilcoxon rank sum test
Adult-onset vs. controls	number_rpt_5UTR	0.130391	-4.69207e-05	1.99995	0.391174	Wilcoxon rank sum test
Childhood-onset vs. controls	number_rpt_5UTR	0.000304354	1.80474e-05	0.999951	0.00182612	Wilcoxon rank sum test
Overlap-onset vs. controls	number_rpt_5UTR	0.420065	-6.47555e-05	3.17396e-05	0.504078	Wilcoxon rank sum test
Adult-onset vs. childhood-onset	number_rpt_5UTR	0.792341	-1.00009	1.00007	0.792341	Wilcoxon rank sum test
Adult-onset vs. overlap-onset	number_rpt_5UTR	0.349661	-0.99999	1.99998	0.504078	Wilcoxon rank sum test
Childhood-onset vs. overlap-onset	number_rpt_5UTR	0.242884	-1.01095e-05	1.00003	0.485768	Wilcoxon rank sum test
Adult-onset vs. controls	number_rpt_3UTR	0.28544	-4.90882e-05	3.11063e-05	0.680234	Wilcoxon rank sum test
Childhood-onset vs. controls	number_rpt_3UTR	0.632681	-8.56669e-06	4.49677e-05	0.680234	Wilcoxon rank sum test
Overlap-onset vs. controls	number_rpt_3UTR	0.332354	-2.41901e-05	1.78427e-05	0.680234	Wilcoxon rank sum test
Adult-onset vs. childhood-onset	number_rpt_3UTR	0.404965	-2.53373e-06	0.999951	0.680234	Wilcoxon rank sum test
Adult-onset vs. overlap-onset	number_rpt_3UTR	0.680234	-2.11174e-05	1.49859e-05	0.680234	Wilcoxon rank sum test
Childhood-onset vs. overlap-onset	number_rpt_3UTR	0.582326	-5.83468e-05	1.4564e-05	0.680234	Wilcoxon rank sum test
Adult-onset vs. controls	SINE.Alu	0.0226838	0.999965	28	0.0680515	Wilcoxon rank sum test
Childhood-onset vs. controls	SINE.Alu	0.00373147	0.999989	6.00004	0.0223888	Wilcoxon rank sum test
Overlap-onset vs. controls	SINE.Alu	0.0926294	-1.1085e-05	7.99996	0.185259	Wilcoxon rank sum test
Adult-onset vs. childhood-onset	SINE.Alu	0.186136	-3.00001	24.9999	0.256678	Wilcoxon rank sum test
Adult-onset vs. overlap-onset	SINE.Alu	0.213899	-4.99997	26	0.256678	Wilcoxon rank sum test
Childhood-onset vs. overlap-onset	SINE.Alu	0.93497	-5.00007	5.99998	0.93497	Wilcoxon rank sum test
Adult-onset vs. controls	SINE.MIR	0.203688	-0.999994	6.00008	0.407377	Wilcoxon rank sum test
Childhood-onset vs. controls	SINE.MIR	0.00295957	2.7963e-05	2.00006	0.0177574	Wilcoxon rank sum test
Overlap-onset vs. controls	SINE.MIR	0.0598636	-3.80409e-05	3.00002	0.179591	Wilcoxon rank sum test
Adult-onset vs. childhood-onset	SINE.MIR	0.82775	-4.00003	4.99991	0.993299	Wilcoxon rank sum test
Adult-onset vs. overlap-onset	SINE.MIR	0.800406	-4.00005	5.00004	0.993299	Wilcoxon rank sum test
Childhood-onset vs. overlap-onset	SINE.MIR	0.99812	-2.00002	2.00005	0.99812	Wilcoxon rank sum test
Adult-onset vs. controls	Other.SINE	0.577002	-4.57671e-05	4.64936e-05	0.875015	Wilcoxon rank sum test
Childhood-onset vs. controls	Other.SINE	0.814536	-2.24844e-05	4.93228e-05	0.875015	Wilcoxon rank sum test
Overlap-onset vs. controls	Other.SINE	0.535396	-4.27912e-05	5.62097e-05	0.875015	Wilcoxon rank sum test
Adult-onset vs. childhood-onset	Other.SINE	0.676758	-2.10078e-05	2.82617e-05	0.875015	Wilcoxon rank sum test
Adult-onset vs. overlap-onset	Other.SINE	0.875015	-5.20819e-05	6.10027e-05	0.875015	Wilcoxon rank sum test
Childhood-onset vs. overlap-onset	Other.SINE	0.715045	-3.22748e-05	3.25461e-05	0.875015	Wilcoxon rank sum test
Adult-onset vs. controls	LTRs	0.105752	-3.03002e-05	4.99993	0.36864	Wilcoxon rank sum test
Childhood-onset vs. controls	LTRs	0.151163	-3.41968e-05	4.75421e-05	0.36864	Wilcoxon rank sum test
Overlap-onset vs. controls	LTRs	0.99876	-4.28295e-05	1.94208e-05	0.99876	Wilcoxon rank sum test
Adult-onset vs. childhood-onset	LTRs	0.30884	-1.00005	4.00004	0.463259	Wilcoxon rank sum test
Adult-onset vs. overlap-onset	LTRs	0.18432	-5.16417e-05	5.00005	0.36864	Wilcoxon rank sum test
Childhood-onset vs. overlap-onset	LTRs	0.457656	-4.04636e-05	1.00003	0.549187	Wilcoxon rank sum test
Adult-onset vs. controls	Retroposon.SVA	0.222379	-1.39291e-05	4.62616e-06	0.444758	Wilcoxon rank sum test
Childhood-onset vs. controls	Retroposon.SVA	0.0139747	2.55191e-05	4.36295e-05	0.0838479	Wilcoxon rank sum test
Overlap-onset vs. controls	Retroposon.SVA	0.029664	2.37112e-05	2.58598e-06	0.0889921	Wilcoxon rank sum test
Adult-onset vs. childhood-onset	Retroposon.SVA	0.768841	-5.40865e-05	3.79997e-05	0.913203	Wilcoxon rank sum test
Adult-onset vs. overlap-onset	Retroposon.SVA	0.913203	-5.02813e-05	1.74183e-05	0.913203	Wilcoxon rank sum test
Childhood-onset vs. overlap-onset	Retroposon.SVA	0.714559	-2.79718e-05	2.01748e-05	0.913203	Wilcoxon rank sum test
Adult-onset vs. controls	LINE.L1	0.0222294	4.79773e-05	14	0.133376	Wilcoxon rank sum test
Childhood-onset vs. controls	LINE.L1	0.0469853	6.16843e-05	1.99993	0.140956	Wilcoxon rank sum test
Overlap-onset vs. controls	LINE.L1	0.787187	-1.68623e-05	1.00001	0.787187	Wilcoxon rank sum test
Adult-onset vs. childhood-onset	LINE.L1	0.150312	-1.99993	12	0.225468	Wilcoxon rank sum test
Adult-onset vs. overlap-onset	LINE.L1	0.0942527	-2.57218e-05	14	0.188505	Wilcoxon rank sum test
Childhood-onset vs. overlap-onset	LINE.L1	0.420812	-2.44218e-06	3.00004	0.504975	Wilcoxon rank sum test
Adult-onset vs. controls	LINE.L2	0.0806597	-5.90439e-05	7.99999	0.161319	Wilcoxon rank sum test
Childhood-onset vs. controls	LINE.L2	0.00231321	8.988e-05	2.00002	0.0138793	Wilcoxon rank sum test
Overlap-onset vs. controls	LINE.L2	0.0288436	3.02332e-05	3.00003	0.0865308	Wilcoxon rank sum test
Adult-onset vs. childhood-onset	LINE.L2	0.512261	-2.99999	5.99993	0.768392	Wilcoxon rank sum test
Adult-onset vs. overlap-onset	LINE.L2	0.650657	-4	6.99997	0.780789	Wilcoxon rank sum test
Childhood-onset vs. overlap-onset	LINE.L2	0.815927	-2.00003	1.99998	0.815927	Wilcoxon rank sum test
Adult-onset vs. controls	Other.LINE	0.392161	-2.18343e-05	4.32668e-06	0.784323	Wilcoxon rank sum test
Childhood-onset vs. controls	Other.LINE	0.00118319	3.02397e-05	5.52713e-05	0.00709915	Wilcoxon rank sum test
Overlap-onset vs. controls	Other.LINE	0.822463	-4.94399e-06	2.52491e-05	0.822463	Wilcoxon rank sum test
Adult-onset vs. childhood-onset	Other.LINE	0.750851	-1.34124e-05	6.31475e-06	0.822463	Wilcoxon rank sum test
Adult-onset vs. overlap-onset	Other.LINE	0.549806	-1.39926e-05	5.31581e-05	0.822463	Wilcoxon rank sum test
Childhood-onset vs. overlap-onset	Other.LINE	0.169824	-6.84352e-05	4.98537e-05	0.509472	Wilcoxon rank sum test
Adult-onset vs. controls	Simple_repeat	0.204626	-0.999938	6.99995	0.419627	Wilcoxon rank sum test
Childhood-onset vs. controls	Simple_repeat	0.209813	-7.95788e-05	1.00006	0.419627	Wilcoxon rank sum test
Overlap-onset vs. controls	Simple_repeat	0.173444	-5.71933e-05	2.99997	0.419627	Wilcoxon rank sum test
Adult-onset vs. childhood-onset	Simple_repeat	0.443155	-2.00007	6.00001	0.627477	Wilcoxon rank sum test
Adult-onset vs. overlap-onset	Simple_repeat	0.627477	-3.00002	6.00008	0.627477	Wilcoxon rank sum test
Childhood-onset vs. overlap-onset	Simple_repeat	0.597507	-2.00006	1.00007	0.627477	Wilcoxon rank sum test
Adult-onset vs. controls	DNAs	0.0837491	-1.10792e-05	7.99996	0.251247	Wilcoxon rank sum test
Childhood-onset vs. controls	DNAs	0.0150716	1.94406e-06	2.00007	0.0904298	Wilcoxon rank sum test
Overlap-onset vs. controls	DNAs	0.233939	-2.59235e-05	2.00004	0.467877	Wilcoxon rank sum test
Adult-onset vs. childhood-onset	DNAs	0.461092	-3.00001	6.99995	0.553311	Wilcoxon rank sum test
Adult-onset vs. overlap-onset	DNAs	0.379701	-2.99997	7.00005	0.553311	Wilcoxon rank sum test
Childhood-onset vs. overlap-onset	DNAs	0.783777	-1.00004	2.99997	0.783777	Wilcoxon rank sum test
Adult-onset vs. controls	RNAs	0.582108	-1.17125e-05	2.39313e-05	0.92339	Wilcoxon rank sum test
Childhood-onset vs. controls	RNAs	0.0498154	-2.90983e-05	4.10275e-06	0.298892	Wilcoxon rank sum test
Overlap-onset vs. controls	RNAs	0.56342	-1.39955e-05	8.22569e-05	0.92339	Wilcoxon rank sum test
Adult-onset vs. childhood-onset	RNAs	0.931175	-5.25783e-05	4.67934e-05	0.931175	Wilcoxon rank sum test
Adult-onset vs. overlap-onset	RNAs	0.833166	-1.66622e-05	6.30995e-05	0.931175	Wilcoxon rank sum test
Childhood-onset vs. overlap-onset	RNAs	0.615593	-7.09445e-05	1.11998e-05	0.92339	Wilcoxon rank sum test
Adult-onset vs. controls	Other	0.187647	-3.00164e-06	1.00001	0.375294	Wilcoxon rank sum test
Childhood-onset vs. controls	Other	0.0992546	-3.23106e-05	7.01411e-05	0.297764	Wilcoxon rank sum test
Overlap-onset vs. controls	Other	0.0402489	8.57481e-05	0.999943	0.241493	Wilcoxon rank sum test
Adult-onset vs. childhood-onset	Other	0.518428	-1.59366e-05	1.00005	0.622113	Wilcoxon rank sum test
Adult-onset vs. overlap-onset	Other	0.831851	-0.999982	0.999964	0.831851	Wilcoxon rank sum test
Childhood-onset vs. overlap-onset	Other	0.411265	-0.999999	6.75155e-05	0.616897	Wilcoxon rank sum test
Adult-onset vs. controls	width_per_rpt	0.124172	-5.42467	48.3404	0.383162	Wilcoxon rank sum test
Childhood-onset vs. controls	width_per_rpt	0.145054	-1.5088	16.4291	0.383162	Wilcoxon rank sum test
Overlap-onset vs. controls	width_per_rpt	0.727575	-12.9357	19.2873	0.727575	Wilcoxon rank sum test
Adult-onset vs. childhood-onset	width_per_rpt	0.300559	-13.1297	39.8628	0.450839	Wilcoxon rank sum test
Adult-onset vs. overlap-onset	width_per_rpt	0.191581	-11.1339	48.7186	0.383162	Wilcoxon rank sum test
Childhood-onset vs. overlap-onset	width_per_rpt	0.58824	-13.1754	23.5284	0.705888	Wilcoxon rank sum test
Adult-onset vs. controls	number_rpt_for_width	0.218233	-0.000133627	0.000515648	0.495859	Wilcoxon rank sum test
Childhood-onset vs. controls	number_rpt_for_width	0.833353	-6.8406e-05	0.000104208	0.936633	Wilcoxon rank sum test
Overlap-onset vs. controls	number_rpt_for_width	0.936633	-0.000149384	0.000171567	0.936633	Wilcoxon rank sum test
Adult-onset vs. childhood-onset	number_rpt_for_width	0.240466	-0.000126248	0.000520689	0.495859	Wilcoxon rank sum test
Adult-onset vs. overlap-onset	number_rpt_for_width	0.247929	-0.000174733	0.000566178	0.495859	Wilcoxon rank sum test
Childhood-onset vs. overlap-onset	number_rpt_for_width	0.894661	-0.000169665	0.00021157	0.936633	Wilcoxon rank sum test
Adult-onset vs. controls	number_rpt_for_exon_width	0.875417	-0.00225902	0.0023635	0.875417	Wilcoxon rank sum test
Childhood-onset vs. controls	number_rpt_for_exon_width	0.344555	-0.000963027	0.000224867	0.634259	Wilcoxon rank sum test
Overlap-onset vs. controls	number_rpt_for_exon_width	0.135459	-0.00192064	0.000153046	0.634259	Wilcoxon rank sum test
Adult-onset vs. childhood-onset	number_rpt_for_exon_width	0.624678	-0.00166815	0.00288442	0.749613	Wilcoxon rank sum test
Adult-onset vs. overlap-onset	number_rpt_for_exon_width	0.418178	-0.00114529	0.00380579	0.634259	Wilcoxon rank sum test
Childhood-onset vs. overlap-onset	number_rpt_for_exon_width	0.422839	-0.000507239	0.00149957	0.634259	Wilcoxon rank sum test
Adult-onset vs. controls	MMAdiposeSub	1			1	Chi-square
Childhood-onset vs. controls	MMAdiposeSub	0.421244			1	Chi-square
Overlap-onset vs. controls	MMAdiposeSub	1			1	Chi-square
Adult-onset vs. childhood-onset	MMAdiposeSub	1			1	Chi-square
Adult-onset vs. overlap-onset	MMAdiposeSub	1			1	Chi-square
Childhood-onset vs. overlap-onset	MMAdiposeSub	1			1	Chi-square
Adult-onset vs. controls	MMAdiposeVisceral	1			1	Chi-square
Childhood-onset vs. controls	MMAdiposeVisceral	0.137586			0.412758	Chi-square
Overlap-onset vs. controls	MMAdiposeVisceral	0.52891			0.793365	Chi-square
Adult-onset vs. childhood-onset	MMAdiposeVisceral	NA			NA	Chi-square
Adult-onset vs. overlap-onset	MMAdiposeVisceral	NA			NA	Chi-square
Childhood-onset vs. overlap-onset	MMAdiposeVisceral	NA			NA	Chi-square
Adult-onset vs. controls	MMAdrenalGland	1			1	Chi-square
Childhood-onset vs. controls	MMAdrenalGland	0.393529			1	Chi-square
Overlap-onset vs. controls	MMAdrenalGland	0.551605			1	Chi-square
Adult-onset vs. childhood-onset	MMAdrenalGland	1			1	Chi-square
Adult-onset vs. overlap-onset	MMAdrenalGland	NA			NA	Chi-square
Childhood-onset vs. overlap-onset	MMAdrenalGland	1			1	Chi-square
Adult-onset vs. controls	MMArteryAorta	1			1	Chi-square
Childhood-onset vs. controls	MMArteryAorta	0.426201			1	Chi-square
Overlap-onset vs. controls	MMArteryAorta	0.939784			1	Chi-square
Adult-onset vs. childhood-onset	MMArteryAorta	NA			NA	Chi-square
Adult-onset vs. overlap-onset	MMArteryAorta	NA			NA	Chi-square
Childhood-onset vs. overlap-onset	MMArteryAorta	NA			NA	Chi-square
Adult-onset vs. controls	MMArteryCoronary	1			1	Chi-square
Childhood-onset vs. controls	MMArteryCoronary	0.337299			1	Chi-square
Overlap-onset vs. controls	MMArteryCoronary	0.82984			1	Chi-square
Adult-onset vs. childhood-onset	MMArteryCoronary	NA			NA	Chi-square
Adult-onset vs. overlap-onset	MMArteryCoronary	NA			NA	Chi-square
Childhood-onset vs. overlap-onset	MMArteryCoronary	NA			NA	Chi-square
Adult-onset vs. controls	MMArteryTibial	1			1	Chi-square
Childhood-onset vs. controls	MMArteryTibial	0.520274			1	Chi-square
Overlap-onset vs. controls	MMArteryTibial	1			1	Chi-square
Adult-onset vs. childhood-onset	MMArteryTibial	NA			NA	Chi-square
Adult-onset vs. overlap-onset	MMArteryTibial	NA			NA	Chi-square
Childhood-onset vs. overlap-onset	MMArteryTibial	NA			NA	Chi-square
Adult-onset vs. controls	MMAmygdala	1			1	Chi-square
Childhood-onset vs. controls	MMAmygdala	0.599109			1	Chi-square
Overlap-onset vs. controls	MMAmygdala	0.577542			1	Chi-square
Adult-onset vs. childhood-onset	MMAmygdala	1			1	Chi-square
Adult-onset vs. overlap-onset	MMAmygdala	0.834031			1	Chi-square
Childhood-onset vs. overlap-onset	MMAmygdala	0.435517			1	Chi-square
Adult-onset vs. controls	MMAntCingCortex	0.929672			0.969115	Chi-square
Childhood-onset vs. controls	MMAntCingCortex	0.969115			0.969115	Chi-square
Overlap-onset vs. controls	MMAntCingCortex	0.0867922			0.520753	Chi-square
Adult-onset vs. childhood-onset	MMAntCingCortex	0.922435			0.969115	Chi-square
Adult-onset vs. overlap-onset	MMAntCingCortex	0.518961			0.969115	Chi-square
Childhood-onset vs. overlap-onset	MMAntCingCortex	0.313483			0.940449	Chi-square
Adult-onset vs. controls	MMCaudate	1			1	Chi-square
Childhood-onset vs. controls	MMCaudate	0.621162			1	Chi-square
Overlap-onset vs. controls	MMCaudate	0.0830899			0.49854	Chi-square
Adult-onset vs. childhood-onset	MMCaudate	1			1	Chi-square
Adult-onset vs. overlap-onset	MMCaudate	1			1	Chi-square
Childhood-onset vs. overlap-onset	MMCaudate	0.43258			1	Chi-square
Adult-onset vs. controls	MMCerebHemisphere	1			1	Chi-square
Childhood-onset vs. controls	MMCerebHemisphere	0.410424			1	Chi-square
Overlap-onset vs. controls	MMCerebHemisphere	0.339109			1	Chi-square
Adult-onset vs. childhood-onset	MMCerebHemisphere	1			1	Chi-square
Adult-onset vs. overlap-onset	MMCerebHemisphere	1			1	Chi-square
Childhood-onset vs. overlap-onset	MMCerebHemisphere	0.900436			1	Chi-square
Adult-onset vs. controls	MMCerebellum	1			1	Chi-square
Childhood-onset vs. controls	MMCerebellum	0.252678			0.758034	Chi-square
Overlap-onset vs. controls	MMCerebellum	0.203368			0.758034	Chi-square
Adult-onset vs. childhood-onset	MMCerebellum	1			1	Chi-square
Adult-onset vs. overlap-onset	MMCerebellum	1			1	Chi-square
Childhood-onset vs. overlap-onset	MMCerebellum	0.829928			1	Chi-square
Adult-onset vs. controls	MMCortex	0.372488			1	Chi-square
Childhood-onset vs. controls	MMCortex	1			1	Chi-square
Overlap-onset vs. controls	MMCortex	1			1	Chi-square
Adult-onset vs. childhood-onset	MMCortex	0.453068			1	Chi-square
Adult-onset vs. overlap-onset	MMCortex	0.638321			1	Chi-square
Childhood-onset vs. overlap-onset	MMCortex	1			1	Chi-square
Adult-onset vs. controls	MMFCortex	1			1	Chi-square
Childhood-onset vs. controls	MMFCortex	0.809991			1	Chi-square
Overlap-onset vs. controls	MMFCortex	0.402025			1	Chi-square
Adult-onset vs. childhood-onset	MMFCortex	1			1	Chi-square
Adult-onset vs. overlap-onset	MMFCortex	1			1	Chi-square
Childhood-onset vs. overlap-onset	MMFCortex	0.74884			1	Chi-square
Adult-onset vs. controls	MMHippocampus	0.185741			0.989578	Chi-square
Childhood-onset vs. controls	MMHippocampus	0.874521			0.989578	Chi-square
Overlap-onset vs. controls	MMHippocampus	0.696751			0.989578	Chi-square
Adult-onset vs. childhood-onset	MMHippocampus	0.362556			0.989578	Chi-square
Adult-onset vs. overlap-onset	MMHippocampus	0.638321			0.989578	Chi-square
Childhood-onset vs. overlap-onset	MMHippocampus	0.989578			0.989578	Chi-square
Adult-onset vs. controls	MMHypothalamus	0.913247			1	Chi-square
Childhood-onset vs. controls	MMHypothalamus	0.410424			1	Chi-square
Overlap-onset vs. controls	MMHypothalamus	0.668061			1	Chi-square
Adult-onset vs. childhood-onset	MMHypothalamus	0.750775			1	Chi-square
Adult-onset vs. overlap-onset	MMHypothalamus	1			1	Chi-square
Childhood-onset vs. overlap-onset	MMHypothalamus	0.456522			1	Chi-square
Adult-onset vs. controls	MMNucAccumbens	1			1	Chi-square
Childhood-onset vs. controls	MMNucAccumbens	0.741982			1	Chi-square
Overlap-onset vs. controls	MMNucAccumbens	0.174014			0.629655	Chi-square
Adult-onset vs. childhood-onset	MMNucAccumbens	1			1	Chi-square
Adult-onset vs. overlap-onset	MMNucAccumbens	1			1	Chi-square
Childhood-onset vs. overlap-onset	MMNucAccumbens	0.209885			0.629655	Chi-square
Adult-onset vs. controls	MMPutamen	1			1	Chi-square
Childhood-onset vs. controls	MMPutamen	0.320735			1	Chi-square
Overlap-onset vs. controls	MMPutamen	0.863747			1	Chi-square
Adult-onset vs. childhood-onset	MMPutamen	0.835408			1	Chi-square
Adult-onset vs. overlap-onset	MMPutamen	1			1	Chi-square
Childhood-onset vs. overlap-onset	MMPutamen	0.435517			1	Chi-square
Adult-onset vs. controls	MMSpinalcord	1			1	Chi-square
Childhood-onset vs. controls	MMSpinalcord	0.902021			1	Chi-square
Overlap-onset vs. controls	MMSpinalcord	1			1	Chi-square
Adult-onset vs. childhood-onset	MMSpinalcord	1			1	Chi-square
Adult-onset vs. overlap-onset	MMSpinalcord	1			1	Chi-square
Childhood-onset vs. overlap-onset	MMSpinalcord	1			1	Chi-square
Adult-onset vs. controls	MMSubstantianigra	0.990712			1	Chi-square
Childhood-onset vs. controls	MMSubstantianigra	0.581933			1	Chi-square
Overlap-onset vs. controls	MMSubstantianigra	0.591903			1	Chi-square
Adult-onset vs. childhood-onset	MMSubstantianigra	0.835408			1	Chi-square
Adult-onset vs. overlap-onset	MMSubstantianigra	1			1	Chi-square
Childhood-onset vs. overlap-onset	MMSubstantianigra	0.435517			1	Chi-square
Adult-onset vs. controls	MMBreast	1			1	Chi-square
Childhood-onset vs. controls	MMBreast	0.393529			1	Chi-square
Overlap-onset vs. controls	MMBreast	0.551605			1	Chi-square
Adult-onset vs. childhood-onset	MMBreast	1			1	Chi-square
Adult-onset vs. overlap-onset	MMBreast	NA			NA	Chi-square
Childhood-onset vs. overlap-onset	MMBreast	1			1	Chi-square
Adult-onset vs. controls	MMCellsLymphocytes	1			1	Chi-square
Childhood-onset vs. controls	MMCellsLymphocytes	0.0963455			0.481727	Chi-square
Overlap-onset vs. controls	MMCellsLymphocytes	1			1	Chi-square
Adult-onset vs. childhood-onset	MMCellsLymphocytes	NA			NA	Chi-square
Adult-onset vs. overlap-onset	MMCellsLymphocytes	1			1	Chi-square
Childhood-onset vs. overlap-onset	MMCellsLymphocytes	0.615419			1	Chi-square
Adult-onset vs. controls	MMCellsFibroblasts	1			1	Chi-square
Childhood-onset vs. controls	MMCellsFibroblasts	0.545886			1	Chi-square
Overlap-onset vs. controls	MMCellsFibroblasts	0.654091			1	Chi-square
Adult-onset vs. childhood-onset	MMCellsFibroblasts	1			1	Chi-square
Adult-onset vs. overlap-onset	MMCellsFibroblasts	NA			NA	Chi-square
Childhood-onset vs. overlap-onset	MMCellsFibroblasts	1			1	Chi-square
Adult-onset vs. controls	MMColonSigmoid	1			1	Chi-square
Childhood-onset vs. controls	MMColonSigmoid	1			1	Chi-square
Overlap-onset vs. controls	MMColonSigmoid	0.651419			1	Chi-square
Adult-onset vs. childhood-onset	MMColonSigmoid	1			1	Chi-square
Adult-onset vs. overlap-onset	MMColonSigmoid	NA			NA	Chi-square
Childhood-onset vs. overlap-onset	MMColonSigmoid	0.934555			1	Chi-square
Adult-onset vs. controls	MMColonTransverse	1			1	Chi-square
Childhood-onset vs. controls	MMColonTransverse	0.135637			0.678183	Chi-square
Overlap-onset vs. controls	MMColonTransverse	0.328979			0.822448	Chi-square
Adult-onset vs. childhood-onset	MMColonTransverse	1			1	Chi-square
Adult-onset vs. overlap-onset	MMColonTransverse	NA			NA	Chi-square
Childhood-onset vs. overlap-onset	MMColonTransverse	1			1	Chi-square
Adult-onset vs. controls	MMEsophGastJunction	1			1	Chi-square
Childhood-onset vs. controls	MMEsophGastJunction	0.490422			1	Chi-square
Overlap-onset vs. controls	MMEsophGastJunction	0.618044			1	Chi-square
Adult-onset vs. childhood-onset	MMEsophGastJunction	1			1	Chi-square
Adult-onset vs. overlap-onset	MMEsophGastJunction	NA			NA	Chi-square
Childhood-onset vs. overlap-onset	MMEsophGastJunction	1			1	Chi-square
Adult-onset vs. controls	MMEsophMucosa	1			1	Chi-square
Childhood-onset vs. controls	MMEsophMucosa	0.0920243			0.276073	Chi-square
Overlap-onset vs. controls	MMEsophMucosa	0.436539			0.654808	Chi-square
Adult-onset vs. childhood-onset	MMEsophMucosa	NA			NA	Chi-square
Adult-onset vs. overlap-onset	MMEsophMucosa	NA			NA	Chi-square
Childhood-onset vs. overlap-onset	MMEsophMucosa	NA			NA	Chi-square
Adult-onset vs. controls	MMEsophMuscularis	1			1	Chi-square
Childhood-onset vs. controls	MMEsophMuscularis	0.698967			1	Chi-square
Overlap-onset vs. controls	MMEsophMuscularis	0.748653			1	Chi-square
Adult-onset vs. childhood-onset	MMEsophMuscularis	1			1	Chi-square
Adult-onset vs. overlap-onset	MMEsophMuscularis	NA			NA	Chi-square
Childhood-onset vs. overlap-onset	MMEsophMuscularis	1			1	Chi-square
Adult-onset vs. controls	MMHeartAtrialApp	1			1	Chi-square
Childhood-onset vs. controls	MMHeartAtrialApp	0.773503			1	Chi-square
Overlap-onset vs. controls	MMHeartAtrialApp	0.792951			1	Chi-square
Adult-onset vs. childhood-onset	MMHeartAtrialApp	1			1	Chi-square
Adult-onset vs. overlap-onset	MMHeartAtrialApp	NA			NA	Chi-square
Childhood-onset vs. overlap-onset	MMHeartAtrialApp	1			1	Chi-square
Adult-onset vs. controls	MMHeartLeftVent	1			1	Chi-square
Childhood-onset vs. controls	MMHeartLeftVent	0.592496			1	Chi-square
Overlap-onset vs. controls	MMHeartLeftVent	1			1	Chi-square
Adult-onset vs. childhood-onset	MMHeartLeftVent	NA			NA	Chi-square
Adult-onset vs. overlap-onset	MMHeartLeftVent	NA			NA	Chi-square
Childhood-onset vs. overlap-onset	MMHeartLeftVent	NA			NA	Chi-square
Adult-onset vs. controls	MMLiver	1			1	Chi-square
Childhood-onset vs. controls	MMLiver	0.158585			0.792925	Chi-square
Overlap-onset vs. controls	MMLiver	1			1	Chi-square
Adult-onset vs. childhood-onset	MMLiver	NA			NA	Chi-square
Adult-onset vs. overlap-onset	MMLiver	1			1	Chi-square
Childhood-onset vs. overlap-onset	MMLiver	0.615419			1	Chi-square
Adult-onset vs. controls	MMLung	0.888876			1	Chi-square
Childhood-onset vs. controls	MMLung	0.334877			0.837193	Chi-square
Overlap-onset vs. controls	MMLung	0.243876			0.837193	Chi-square
Adult-onset vs. childhood-onset	MMLung	1			1	Chi-square
Adult-onset vs. overlap-onset	MMLung	NA			NA	Chi-square
Childhood-onset vs. overlap-onset	MMLung	0.670567			1	Chi-square
Adult-onset vs. controls	MMMuscleSkeletal	1			1	Chi-square
Childhood-onset vs. controls	MMMuscleSkeletal	0.459243			1	Chi-square
Overlap-onset vs. controls	MMMuscleSkeletal	0.978578			1	Chi-square
Adult-onset vs. childhood-onset	MMMuscleSkeletal	NA			NA	Chi-square
Adult-onset vs. overlap-onset	MMMuscleSkeletal	NA			NA	Chi-square
Childhood-onset vs. overlap-onset	MMMuscleSkeletal	NA			NA	Chi-square
Adult-onset vs. controls	MMNerveTibial	0.920498			0.934555	Chi-square
Childhood-onset vs. controls	MMNerveTibial	0.417733			0.934555	Chi-square
Overlap-onset vs. controls	MMNerveTibial	0.386897			0.934555	Chi-square
Adult-onset vs. childhood-onset	MMNerveTibial	0.669031			0.934555	Chi-square
Adult-onset vs. overlap-onset	MMNerveTibial	0.48726			0.934555	Chi-square
Childhood-onset vs. overlap-onset	MMNerveTibial	0.934555			0.934555	Chi-square
Adult-onset vs. controls	MMOvary	1			1	Chi-square
Childhood-onset vs. controls	MMOvary	0.758038			1	Chi-square
Overlap-onset vs. controls	MMOvary	1			1	Chi-square
Adult-onset vs. childhood-onset	MMOvary	1			1	Chi-square
Adult-onset vs. overlap-onset	MMOvary	1			1	Chi-square
Childhood-onset vs. overlap-onset	MMOvary	1			1	Chi-square
Adult-onset vs. controls	MMPancreas	1			1	Chi-square
Childhood-onset vs. controls	MMPancreas	0.475688			1	Chi-square
Overlap-onset vs. controls	MMPancreas	0.608253			1	Chi-square
Adult-onset vs. childhood-onset	MMPancreas	1			1	Chi-square
Adult-onset vs. overlap-onset	MMPancreas	NA			NA	Chi-square
Childhood-onset vs. overlap-onset	MMPancreas	1			1	Chi-square
Adult-onset vs. controls	MMPituitary	0.712315			1	Chi-square
Childhood-onset vs. controls	MMPituitary	0.609033			1	Chi-square
Overlap-onset vs. controls	MMPituitary	0.373928			1	Chi-square
Adult-onset vs. childhood-onset	MMPituitary	0.922435			1	Chi-square
Adult-onset vs. overlap-onset	MMPituitary	1			1	Chi-square
Childhood-onset vs. overlap-onset	MMPituitary	0.712137			1	Chi-square
Adult-onset vs. controls	MMProstate	0.873585			0.873585	Chi-square
Childhood-onset vs. controls	MMProstate	0.0234232			0.0702696	Chi-square
Overlap-onset vs. controls	MMProstate	0.233775			0.350662	Chi-square
Adult-onset vs. childhood-onset	MMProstate	NA			NA	Chi-square
Adult-onset vs. overlap-onset	MMProstate	NA			NA	Chi-square
Childhood-onset vs. overlap-onset	MMProstate	NA			NA	Chi-square
Adult-onset vs. controls	MMSkinSuprapubic	1			1	Chi-square
Childhood-onset vs. controls	MMSkinSuprapubic	0.0890875			0.534525	Chi-square
Overlap-onset vs. controls	MMSkinSuprapubic	0.270885			0.730889	Chi-square
Adult-onset vs. childhood-onset	MMSkinSuprapubic	0.451886			0.730889	Chi-square
Adult-onset vs. overlap-onset	MMSkinSuprapubic	0.48726			0.730889	Chi-square
Childhood-onset vs. overlap-onset	MMSkinSuprapubic	1			1	Chi-square
Adult-onset vs. controls	MMSkinLowerLeg	0.916995			1	Chi-square
Childhood-onset vs. controls	MMSkinLowerLeg	0.194			0.657409	Chi-square
Overlap-onset vs. controls	MMSkinLowerLeg	0.262964			0.657409	Chi-square
Adult-onset vs. childhood-onset	MMSkinLowerLeg	1			1	Chi-square
Adult-onset vs. overlap-onset	MMSkinLowerLeg	NA			NA	Chi-square
Childhood-onset vs. overlap-onset	MMSkinLowerLeg	0.934555			1	Chi-square
Adult-onset vs. controls	MMSmallIntestine	0.752401			1	Chi-square
Childhood-onset vs. controls	MMSmallIntestine	0.0278807			0.167284	Chi-square
Overlap-onset vs. controls	MMSmallIntestine	0.427138			1	Chi-square
Adult-onset vs. childhood-onset	MMSmallIntestine	1			1	Chi-square
Adult-onset vs. overlap-onset	MMSmallIntestine	1			1	Chi-square
Childhood-onset vs. overlap-onset	MMSmallIntestine	1			1	Chi-square
Adult-onset vs. controls	MMSpleen	0.874747			1	Chi-square
Childhood-onset vs. controls	MMSpleen	0.152952			0.586337	Chi-square
Overlap-onset vs. controls	MMSpleen	0.234535			0.586337	Chi-square
Adult-onset vs. childhood-onset	MMSpleen	1			1	Chi-square
Adult-onset vs. overlap-onset	MMSpleen	NA			NA	Chi-square
Childhood-onset vs. overlap-onset	MMSpleen	0.934555			1	Chi-square
Adult-onset vs. controls	MMStomach	1			1	Chi-square
Childhood-onset vs. controls	MMStomach	0.108116			0.324348	Chi-square
Overlap-onset vs. controls	MMStomach	0.471159			0.706738	Chi-square
Adult-onset vs. childhood-onset	MMStomach	NA			NA	Chi-square
Adult-onset vs. overlap-onset	MMStomach	NA			NA	Chi-square
Childhood-onset vs. overlap-onset	MMStomach	NA			NA	Chi-square
Adult-onset vs. controls	MMTestis	0.961394			1	Chi-square
Childhood-onset vs. controls	MMTestis	0.048023			0.208828	Chi-square
Overlap-onset vs. controls	MMTestis	0.0696093			0.208828	Chi-square
Adult-onset vs. childhood-onset	MMTestis	1			1	Chi-square
Adult-onset vs. overlap-onset	MMTestis	0.905149			1	Chi-square
Childhood-onset vs. overlap-onset	MMTestis	0.570674			1	Chi-square
Adult-onset vs. controls	MMThyroid	1			1	Chi-square
Childhood-onset vs. controls	MMThyroid	0.385615			0.964038	Chi-square
Overlap-onset vs. controls	MMThyroid	0.371029			0.964038	Chi-square
Adult-onset vs. childhood-onset	MMThyroid	1			1	Chi-square
Adult-onset vs. overlap-onset	MMThyroid	NA			NA	Chi-square
Childhood-onset vs. overlap-onset	MMThyroid	0.934555			1	Chi-square
Adult-onset vs. controls	MMUterus	1			1	Chi-square
Childhood-onset vs. controls	MMUterus	0.195351			0.976755	Chi-square
Overlap-onset vs. controls	MMUterus	1			1	Chi-square
Adult-onset vs. childhood-onset	MMUterus	NA			NA	Chi-square
Adult-onset vs. overlap-onset	MMUterus	1			1	Chi-square
Childhood-onset vs. overlap-onset	MMUterus	0.615419			1	Chi-square
Adult-onset vs. controls	MMVagina	0.920768			1	Chi-square
Childhood-onset vs. controls	MMVagina	0.0853121			0.426561	Chi-square
Overlap-onset vs. controls	MMVagina	0.265575			0.663937	Chi-square
Adult-onset vs. childhood-onset	MMVagina	1			1	Chi-square
Adult-onset vs. overlap-onset	MMVagina	NA			NA	Chi-square
Childhood-onset vs. overlap-onset	MMVagina	1			1	Chi-square
Adult-onset vs. controls	MMWholeBlood	1			1	Chi-square
Childhood-onset vs. controls	MMWholeBlood	0.331437			0.994312	Chi-square
Overlap-onset vs. controls	MMWholeBlood	0.82225			1	Chi-square
Adult-onset vs. childhood-onset	MMWholeBlood	NA			NA	Chi-square
Adult-onset vs. overlap-onset	MMWholeBlood	NA			NA	Chi-square
Childhood-onset vs. overlap-onset	MMWholeBlood	NA			NA	Chi-square
Adult-onset vs. controls	AdiposeSub	0.825714			1	Chi-square
Childhood-onset vs. controls	AdiposeSub	1			1	Chi-square
Overlap-onset vs. controls	AdiposeSub	0.467716			1	Chi-square
Adult-onset vs. childhood-onset	AdiposeSub	0.835408			1	Chi-square
Adult-onset vs. overlap-onset	AdiposeSub	0.48726			1	Chi-square
Childhood-onset vs. overlap-onset	AdiposeSub	0.670567			1	Chi-square
Adult-onset vs. controls	AdiposeVisceral	0.793978			1	Chi-square
Childhood-onset vs. controls	AdiposeVisceral	1			1	Chi-square
Overlap-onset vs. controls	AdiposeVisceral	0.49618			1	Chi-square
Adult-onset vs. childhood-onset	AdiposeVisceral	0.835408			1	Chi-square
Adult-onset vs. overlap-onset	AdiposeVisceral	0.48726			1	Chi-square
Childhood-onset vs. overlap-onset	AdiposeVisceral	0.670567			1	Chi-square
Adult-onset vs. controls	AdrenalGland	0.4595			0.689251	Chi-square
Childhood-onset vs. controls	AdrenalGland	5.36948e-10			3.22169e-09	Chi-square
Overlap-onset vs. controls	AdrenalGland	0.394762			0.689251	Chi-square
Adult-onset vs. childhood-onset	AdrenalGland	0.914994			1	Chi-square
Adult-onset vs. overlap-onset	AdrenalGland	1			1	Chi-square
Childhood-onset vs. overlap-onset	AdrenalGland	0.194408			0.583225	Chi-square
Adult-onset vs. controls	ArteryAorta	1			1	Chi-square
Childhood-onset vs. controls	ArteryAorta	1			1	Chi-square
Overlap-onset vs. controls	ArteryAorta	0.472892			1	Chi-square
Adult-onset vs. childhood-onset	ArteryAorta	1			1	Chi-square
Adult-onset vs. overlap-onset	ArteryAorta	NA			NA	Chi-square
Childhood-onset vs. overlap-onset	ArteryAorta	0.670567			1	Chi-square
Adult-onset vs. controls	ArteryCoronary	1			1	Chi-square
Childhood-onset vs. controls	ArteryCoronary	0.314564			0.943693	Chi-square
Overlap-onset vs. controls	ArteryCoronary	0.800122			1	Chi-square
Adult-onset vs. childhood-onset	ArteryCoronary	NA			NA	Chi-square
Adult-onset vs. overlap-onset	ArteryCoronary	NA			NA	Chi-square
Childhood-onset vs. overlap-onset	ArteryCoronary	NA			NA	Chi-square
Adult-onset vs. controls	ArteryTibial	1			1	Chi-square
Childhood-onset vs. controls	ArteryTibial	1			1	Chi-square
Overlap-onset vs. controls	ArteryTibial	1			1	Chi-square
Adult-onset vs. childhood-onset	ArteryTibial	1			1	Chi-square
Adult-onset vs. overlap-onset	ArteryTibial	1			1	Chi-square
Childhood-onset vs. overlap-onset	ArteryTibial	1			1	Chi-square
Adult-onset vs. controls	Amygdala	1			1	Chi-square
Childhood-onset vs. controls	Amygdala	1			1	Chi-square
Overlap-onset vs. controls	Amygdala	0.826031			1	Chi-square
Adult-onset vs. childhood-onset	Amygdala	1			1	Chi-square
Adult-onset vs. overlap-onset	Amygdala	NA			NA	Chi-square
Childhood-onset vs. overlap-onset	Amygdala	0.934555			1	Chi-square
Adult-onset vs. controls	AntCingCortex	0.945266			1	Chi-square
Childhood-onset vs. controls	AntCingCortex	0.22517			1	Chi-square
Overlap-onset vs. controls	AntCingCortex	0.720225			1	Chi-square
Adult-onset vs. childhood-onset	AntCingCortex	1			1	Chi-square
Adult-onset vs. overlap-onset	AntCingCortex	1			1	Chi-square
Childhood-onset vs. overlap-onset	AntCingCortex	1			1	Chi-square
Adult-onset vs. controls	Caudate	1			1	Chi-square
Childhood-onset vs. controls	Caudate	0.801181			1	Chi-square
Overlap-onset vs. controls	Caudate	0.215345			1	Chi-square
Adult-onset vs. childhood-onset	Caudate	1			1	Chi-square
Adult-onset vs. overlap-onset	Caudate	0.834031			1	Chi-square
Childhood-onset vs. overlap-onset	Caudate	0.626213			1	Chi-square
Adult-onset vs. controls	CerebHemisphere	0.925688			0.925688	Chi-square
Childhood-onset vs. controls	CerebHemisphere	0.283985			0.519826	Chi-square
Overlap-onset vs. controls	CerebHemisphere	0.0163505			0.0981028	Chi-square
Adult-onset vs. childhood-onset	CerebHemisphere	0.701145			0.841374	Chi-square
Adult-onset vs. overlap-onset	CerebHemisphere	0.34655			0.519826	Chi-square
Childhood-onset vs. overlap-onset	CerebHemisphere	0.262447			0.519826	Chi-square
Adult-onset vs. controls	Cerebellum	0.446475			0.446475	Chi-square
Childhood-onset vs. controls	Cerebellum	0.00291338			0.00874014	Chi-square
Overlap-onset vs. controls	Cerebellum	1.03761e-07			6.22566e-07	Chi-square
Adult-onset vs. childhood-onset	Cerebellum	0.191307			0.229569	Chi-square
Adult-onset vs. overlap-onset	Cerebellum	0.0407996			0.0755224	Chi-square
Childhood-onset vs. overlap-onset	Cerebellum	0.0503483			0.0755224	Chi-square
Adult-onset vs. controls	Cortex	1			1	Chi-square
Childhood-onset vs. controls	Cortex	0.242551			1	Chi-square
Overlap-onset vs. controls	Cortex	1			1	Chi-square
Adult-onset vs. childhood-onset	Cortex	0.669031			1	Chi-square
Adult-onset vs. overlap-onset	Cortex	1			1	Chi-square
Childhood-onset vs. overlap-onset	Cortex	0.655082			1	Chi-square
Adult-onset vs. controls	FCortex	1			1	Chi-square
Childhood-onset vs. controls	FCortex	1			1	Chi-square
Overlap-onset vs. controls	FCortex	0.169448			0.946184	Chi-square
Adult-onset vs. childhood-onset	FCortex	1			1	Chi-square
Adult-onset vs. overlap-onset	FCortex	0.992552			1	Chi-square
Childhood-onset vs. overlap-onset	FCortex	0.315395			0.946184	Chi-square
Adult-onset vs. controls	Hippocampus	1			1	Chi-square
Childhood-onset vs. controls	Hippocampus	1			1	Chi-square
Overlap-onset vs. controls	Hippocampus	0.687401			1	Chi-square
Adult-onset vs. childhood-onset	Hippocampus	1			1	Chi-square
Adult-onset vs. overlap-onset	Hippocampus	NA			NA	Chi-square
Childhood-onset vs. overlap-onset	Hippocampus	0.934555			1	Chi-square
Adult-onset vs. controls	Hypothalamus	1			1	Chi-square
Childhood-onset vs. controls	Hypothalamus	1			1	Chi-square
Overlap-onset vs. controls	Hypothalamus	0.977352			1	Chi-square
Adult-onset vs. childhood-onset	Hypothalamus	1			1	Chi-square
Adult-onset vs. overlap-onset	Hypothalamus	1			1	Chi-square
Childhood-onset vs. overlap-onset	Hypothalamus	1			1	Chi-square
Adult-onset vs. controls	NucAccumbens	1			1	Chi-square
Childhood-onset vs. controls	NucAccumbens	0.977616			1	Chi-square
Overlap-onset vs. controls	NucAccumbens	0.161976			0.971855	Chi-square
Adult-onset vs. childhood-onset	NucAccumbens	1			1	Chi-square
Adult-onset vs. overlap-onset	NucAccumbens	0.652793			1	Chi-square
Childhood-onset vs. overlap-onset	NucAccumbens	0.440878			1	Chi-square
Adult-onset vs. controls	Putamen	1			1	Chi-square
Childhood-onset vs. controls	Putamen	0.721063			1	Chi-square
Overlap-onset vs. controls	Putamen	0.403969			1	Chi-square
Adult-onset vs. childhood-onset	Putamen	1			1	Chi-square
Adult-onset vs. overlap-onset	Putamen	1			1	Chi-square
Childhood-onset vs. overlap-onset	Putamen	0.382594			1	Chi-square
Adult-onset vs. controls	Spinalcord	0.970858			1	Chi-square
Childhood-onset vs. controls	Spinalcord	0.000904396			0.00542637	Chi-square
Overlap-onset vs. controls	Spinalcord	1			1	Chi-square
Adult-onset vs. childhood-onset	Spinalcord	0.475248			0.950495	Chi-square
Adult-onset vs. overlap-onset	Spinalcord	1			1	Chi-square
Childhood-onset vs. overlap-onset	Spinalcord	0.331207			0.950495	Chi-square
Adult-onset vs. controls	Substantianigra	1			1	Chi-square
Childhood-onset vs. controls	Substantianigra	0.153015			0.918088	Chi-square
Overlap-onset vs. controls	Substantianigra	1			1	Chi-square
Adult-onset vs. childhood-onset	Substantianigra	0.922435			1	Chi-square
Adult-onset vs. overlap-onset	Substantianigra	1			1	Chi-square
Childhood-onset vs. overlap-onset	Substantianigra	0.712137			1	Chi-square
Adult-onset vs. controls	Breast	0.732033			1	Chi-square
Childhood-onset vs. controls	Breast	0.792651			1	Chi-square
Overlap-onset vs. controls	Breast	1			1	Chi-square
Adult-onset vs. childhood-onset	Breast	0.669031			1	Chi-square
Adult-onset vs. overlap-onset	Breast	0.905149			1	Chi-square
Childhood-onset vs. overlap-onset	Breast	1			1	Chi-square
Adult-onset vs. controls	CellsLymphocytes	0.871264			1	Chi-square
Childhood-onset vs. controls	CellsLymphocytes	0.714266			1	Chi-square
Overlap-onset vs. controls	CellsLymphocytes	0.130466			0.44892	Chi-square
Adult-onset vs. childhood-onset	CellsLymphocytes	1			1	Chi-square
Adult-onset vs. overlap-onset	CellsLymphocytes	0.451073			0.902146	Chi-square
Childhood-onset vs. overlap-onset	CellsLymphocytes	0.14964			0.44892	Chi-square
Adult-onset vs. controls	CellsFibroblasts	0.449799			0.622753	Chi-square
Childhood-onset vs. controls	CellsFibroblasts	0.00639744			0.0383847	Chi-square
Overlap-onset vs. controls	CellsFibroblasts	1			1	Chi-square
Adult-onset vs. childhood-onset	CellsFibroblasts	0.207481			0.622443	Chi-square
Adult-onset vs. overlap-onset	CellsFibroblasts	0.518961			0.622753	Chi-square
Childhood-onset vs. overlap-onset	CellsFibroblasts	0.322465			0.622753	Chi-square
Adult-onset vs. controls	ColonSigmoid	1			1	Chi-square
Childhood-onset vs. controls	ColonSigmoid	1			1	Chi-square
Overlap-onset vs. controls	ColonSigmoid	0.598675			1	Chi-square
Adult-onset vs. childhood-onset	ColonSigmoid	1			1	Chi-square
Adult-onset vs. overlap-onset	ColonSigmoid	NA			NA	Chi-square
Childhood-onset vs. overlap-onset	ColonSigmoid	0.670567			1	Chi-square
Adult-onset vs. controls	ColonTransverse	0.949232			0.949232	Chi-square
Childhood-onset vs. controls	ColonTransverse	0.904997			0.949232	Chi-square
Overlap-onset vs. controls	ColonTransverse	0.281134			0.949232	Chi-square
Adult-onset vs. childhood-onset	ColonTransverse	0.922435			0.949232	Chi-square
Adult-onset vs. overlap-onset	ColonTransverse	0.652793			0.949232	Chi-square
Childhood-onset vs. overlap-onset	ColonTransverse	0.593458			0.949232	Chi-square
Adult-onset vs. controls	EsophGastJunction	1			1	Chi-square
Childhood-onset vs. controls	EsophGastJunction	0.926387			1	Chi-square
Overlap-onset vs. controls	EsophGastJunction	1			1	Chi-square
Adult-onset vs. childhood-onset	EsophGastJunction	1			1	Chi-square
Adult-onset vs. overlap-onset	EsophGastJunction	1			1	Chi-square
Childhood-onset vs. overlap-onset	EsophGastJunction	1			1	Chi-square
Adult-onset vs. controls	EsophMucosa	1			1	Chi-square
Childhood-onset vs. controls	EsophMucosa	0.362687			0.974519	Chi-square
Overlap-onset vs. controls	EsophMucosa	0.254466			0.974519	Chi-square
Adult-onset vs. childhood-onset	EsophMucosa	0.835408			1	Chi-square
Adult-onset vs. overlap-onset	EsophMucosa	0.48726			0.974519	Chi-square
Childhood-onset vs. overlap-onset	EsophMucosa	0.670567			1	Chi-square
Adult-onset vs. controls	EsophMuscularis	1			1	Chi-square
Childhood-onset vs. controls	EsophMuscularis	0.682862			1	Chi-square
Overlap-onset vs. controls	EsophMuscularis	1			1	Chi-square
Adult-onset vs. childhood-onset	EsophMuscularis	1			1	Chi-square
Adult-onset vs. overlap-onset	EsophMuscularis	1			1	Chi-square
Childhood-onset vs. overlap-onset	EsophMuscularis	1			1	Chi-square
Adult-onset vs. controls	HeartAtrialApp	1			1	Chi-square
Childhood-onset vs. controls	HeartAtrialApp	0.927618			1	Chi-square
Overlap-onset vs. controls	HeartAtrialApp	1			1	Chi-square
Adult-onset vs. childhood-onset	HeartAtrialApp	1			1	Chi-square
Adult-onset vs. overlap-onset	HeartAtrialApp	1			1	Chi-square
Childhood-onset vs. overlap-onset	HeartAtrialApp	1			1	Chi-square
Adult-onset vs. controls	HeartLeftVent	1			1	Chi-square
Childhood-onset vs. controls	HeartLeftVent	0.449423			1	Chi-square
Overlap-onset vs. controls	HeartLeftVent	1			1	Chi-square
Adult-onset vs. childhood-onset	HeartLeftVent	1			1	Chi-square
Adult-onset vs. overlap-onset	HeartLeftVent	1			1	Chi-square
Childhood-onset vs. overlap-onset	HeartLeftVent	0.655082			1	Chi-square
Adult-onset vs. controls	Liver	1			1	Chi-square
Childhood-onset vs. controls	Liver	0.62513			1	Chi-square
Overlap-onset vs. controls	Liver	0.164974			0.989841	Chi-square
Adult-onset vs. childhood-onset	Liver	1			1	Chi-square
Adult-onset vs. overlap-onset	Liver	0.992552			1	Chi-square
Childhood-onset vs. overlap-onset	Liver	0.531934			1	Chi-square
Adult-onset vs. controls	Lung	1			1	Chi-square
Childhood-onset vs. controls	Lung	1			1	Chi-square
Overlap-onset vs. controls	Lung	1			1	Chi-square
Adult-onset vs. childhood-onset	Lung	1			1	Chi-square
Adult-onset vs. overlap-onset	Lung	1			1	Chi-square
Childhood-onset vs. overlap-onset	Lung	1			1	Chi-square
Adult-onset vs. controls	MuscleSkeletal	0.753328			0.903994	Chi-square
Childhood-onset vs. controls	MuscleSkeletal	0.48689			0.730334	Chi-square
Overlap-onset vs. controls	MuscleSkeletal	0.103664			0.310991	Chi-square
Adult-onset vs. childhood-onset	MuscleSkeletal	1			1	Chi-square
Adult-onset vs. overlap-onset	MuscleSkeletal	0.416511			0.730334	Chi-square
Childhood-onset vs. overlap-onset	MuscleSkeletal	0.0899405			0.310991	Chi-square
Adult-onset vs. controls	NerveTibial	0.98621			1	Chi-square
Childhood-onset vs. controls	NerveTibial	0.239272			1	Chi-square
Overlap-onset vs. controls	NerveTibial	0.788409			1	Chi-square
Adult-onset vs. childhood-onset	NerveTibial	0.750775			1	Chi-square
Adult-onset vs. overlap-onset	NerveTibial	1			1	Chi-square
Childhood-onset vs. overlap-onset	NerveTibial	0.456522			1	Chi-square
Adult-onset vs. controls	Ovary	0.54617			0.957482	Chi-square
Childhood-onset vs. controls	Ovary	0.00969851			0.058191	Chi-square
Overlap-onset vs. controls	Ovary	1			1	Chi-square
Adult-onset vs. childhood-onset	Ovary	1			1	Chi-square
Adult-onset vs. overlap-onset	Ovary	0.638321			0.957482	Chi-square
Childhood-onset vs. overlap-onset	Ovary	0.295593			0.886778	Chi-square
Adult-onset vs. controls	Pancreas	1			1	Chi-square
Childhood-onset vs. controls	Pancreas	1			1	Chi-square
Overlap-onset vs. controls	Pancreas	0.553731			1	Chi-square
Adult-onset vs. childhood-onset	Pancreas	1			1	Chi-square
Adult-onset vs. overlap-onset	Pancreas	NA			NA	Chi-square
Childhood-onset vs. overlap-onset	Pancreas	0.670567			1	Chi-square
Adult-onset vs. controls	Pituitary	1			1	Chi-square
Childhood-onset vs. controls	Pituitary	6.07135e-10			3.64281e-09	Chi-square
Overlap-onset vs. controls	Pituitary	1			1	Chi-square
Adult-onset vs. childhood-onset	Pituitary	0.343038			0.686076	Chi-square
Adult-onset vs. overlap-onset	Pituitary	1			1	Chi-square
Childhood-onset vs. overlap-onset	Pituitary	0.0462946			0.138884	Chi-square
Adult-onset vs. controls	Prostate	1			1	Chi-square
Childhood-onset vs. controls	Prostate	0.396047			1	Chi-square
Overlap-onset vs. controls	Prostate	1			1	Chi-square
Adult-onset vs. childhood-onset	Prostate	1			1	Chi-square
Adult-onset vs. overlap-onset	Prostate	1			1	Chi-square
Childhood-onset vs. overlap-onset	Prostate	0.655082			1	Chi-square
Adult-onset vs. controls	SkinSuprapubic	1			1	Chi-square
Childhood-onset vs. controls	SkinSuprapubic	0.406242			1	Chi-square
Overlap-onset vs. controls	SkinSuprapubic	0.990735			1	Chi-square
Adult-onset vs. childhood-onset	SkinSuprapubic	0.968165			1	Chi-square
Adult-onset vs. overlap-onset	SkinSuprapubic	1			1	Chi-square
Childhood-onset vs. overlap-onset	SkinSuprapubic	1			1	Chi-square
Adult-onset vs. controls	SkinLowerLeg	1			1	Chi-square
Childhood-onset vs. controls	SkinLowerLeg	0.873413			1	Chi-square
Overlap-onset vs. controls	SkinLowerLeg	0.397611			1	Chi-square
Adult-onset vs. childhood-onset	SkinLowerLeg	1			1	Chi-square
Adult-onset vs. overlap-onset	SkinLowerLeg	1			1	Chi-square
Childhood-onset vs. overlap-onset	SkinLowerLeg	0.440878			1	Chi-square
Adult-onset vs. controls	SmallIntestine	0.688061			1	Chi-square
Childhood-onset vs. controls	SmallIntestine	0.0914352			0.537703	Chi-square
Overlap-onset vs. controls	SmallIntestine	0.843404			1	Chi-square
Adult-onset vs. childhood-onset	SmallIntestine	1			1	Chi-square
Adult-onset vs. overlap-onset	SmallIntestine	0.652793			1	Chi-square
Childhood-onset vs. overlap-onset	SmallIntestine	0.179234			0.537703	Chi-square
Adult-onset vs. controls	Spleen	0.545767			0.989578	Chi-square
Childhood-onset vs. controls	Spleen	0.1866			0.989578	Chi-square
Overlap-onset vs. controls	Spleen	0.765844			0.989578	Chi-square
Adult-onset vs. childhood-onset	Spleen	0.922435			0.989578	Chi-square
Adult-onset vs. overlap-onset	Spleen	0.834031			0.989578	Chi-square
Childhood-onset vs. overlap-onset	Spleen	0.989578			0.989578	Chi-square
Adult-onset vs. controls	Stomach	1			1	Chi-square
Childhood-onset vs. controls	Stomach	1			1	Chi-square
Overlap-onset vs. controls	Stomach	1			1	Chi-square
Adult-onset vs. childhood-onset	Stomach	1			1	Chi-square
Adult-onset vs. overlap-onset	Stomach	1			1	Chi-square
Childhood-onset vs. overlap-onset	Stomach	1			1	Chi-square
Adult-onset vs. controls	Testis	1			1	Chi-square
Childhood-onset vs. controls	Testis	0.173163			0.979312	Chi-square
Overlap-onset vs. controls	Testis	0.71961			1	Chi-square
Adult-onset vs. childhood-onset	Testis	0.977173			1	Chi-square
Adult-onset vs. overlap-onset	Testis	0.974114			1	Chi-square
Childhood-onset vs. overlap-onset	Testis	0.326437			0.979312	Chi-square
Adult-onset vs. controls	Thyroid	1			1	Chi-square
Childhood-onset vs. controls	Thyroid	0.496282			1	Chi-square
Overlap-onset vs. controls	Thyroid	0.344272			1	Chi-square
Adult-onset vs. childhood-onset	Thyroid	1			1	Chi-square
Adult-onset vs. overlap-onset	Thyroid	1			1	Chi-square
Childhood-onset vs. overlap-onset	Thyroid	0.829928			1	Chi-square
Adult-onset vs. controls	Uterus	0.159158			0.318317	Chi-square
Childhood-onset vs. controls	Uterus	0.000522885			0.00313731	Chi-square
Overlap-onset vs. controls	Uterus	0.800404			0.943636	Chi-square
Adult-onset vs. childhood-onset	Uterus	0.943636			0.943636	Chi-square
Adult-onset vs. overlap-onset	Uterus	0.22425			0.336375	Chi-square
Childhood-onset vs. overlap-onset	Uterus	0.147666			0.318317	Chi-square
Adult-onset vs. controls	Vagina	1			1	Chi-square
Childhood-onset vs. controls	Vagina	0.39057			1	Chi-square
Overlap-onset vs. controls	Vagina	0.549489			1	Chi-square
Adult-onset vs. childhood-onset	Vagina	1			1	Chi-square
Adult-onset vs. overlap-onset	Vagina	NA			NA	Chi-square
Childhood-onset vs. overlap-onset	Vagina	1			1	Chi-square
Adult-onset vs. controls	WholeBlood	0.605638			1	Chi-square
Childhood-onset vs. controls	WholeBlood	0.0191666			0.0958331	Chi-square
Overlap-onset vs. controls	WholeBlood	0.0910871			0.227718	Chi-square
Adult-onset vs. childhood-onset	WholeBlood	1			1	Chi-square
Adult-onset vs. overlap-onset	WholeBlood	NA			NA	Chi-square
Childhood-onset vs. overlap-onset	WholeBlood	0.934555			1	Chi-square
Adult-onset vs. controls	AdjAdiposeSub	1			1	Chi-square
Childhood-onset vs. controls	AdjAdiposeSub	0.426156			1	Chi-square
Overlap-onset vs. controls	AdjAdiposeSub	0.39099			1	Chi-square
Adult-onset vs. childhood-onset	AdjAdiposeSub	1			1	Chi-square
Adult-onset vs. overlap-onset	AdjAdiposeSub	NA			NA	Chi-square
Childhood-onset vs. overlap-onset	AdjAdiposeSub	0.934555			1	Chi-square
Adult-onset vs. controls	AdjAdiposeVisceral	1			1	Chi-square
Childhood-onset vs. controls	AdjAdiposeVisceral	0.200166			0.600499	Chi-square
Overlap-onset vs. controls	AdjAdiposeVisceral	0.63571			0.953565	Chi-square
Adult-onset vs. childhood-onset	AdjAdiposeVisceral	NA			NA	Chi-square
Adult-onset vs. overlap-onset	AdjAdiposeVisceral	NA			NA	Chi-square
Childhood-onset vs. overlap-onset	AdjAdiposeVisceral	NA			NA	Chi-square
Adult-onset vs. controls	AdjAdrenalGland	1			1	Chi-square
Childhood-onset vs. controls	AdjAdrenalGland	0.701813			1	Chi-square
Overlap-onset vs. controls	AdjAdrenalGland	0.515103			1	Chi-square
Adult-onset vs. childhood-onset	AdjAdrenalGland	1			1	Chi-square
Adult-onset vs. overlap-onset	AdjAdrenalGland	NA			NA	Chi-square
Childhood-onset vs. overlap-onset	AdjAdrenalGland	0.934555			1	Chi-square
Adult-onset vs. controls	AdjArteryAorta	1			1	Chi-square
Childhood-onset vs. controls	AdjArteryAorta	0.424447			1	Chi-square
Overlap-onset vs. controls	AdjArteryAorta	0.573372			1	Chi-square
Adult-onset vs. childhood-onset	AdjArteryAorta	1			1	Chi-square
Adult-onset vs. overlap-onset	AdjArteryAorta	NA			NA	Chi-square
Childhood-onset vs. overlap-onset	AdjArteryAorta	1			1	Chi-square
Adult-onset vs. controls	AdjArteryCoronary	0.887685			1	Chi-square
Childhood-onset vs. controls	AdjArteryCoronary	0.164832			0.988991	Chi-square
Overlap-onset vs. controls	AdjArteryCoronary	0.627265			1	Chi-square
Adult-onset vs. childhood-onset	AdjArteryCoronary	1			1	Chi-square
Adult-onset vs. overlap-onset	AdjArteryCoronary	1			1	Chi-square
Childhood-onset vs. overlap-onset	AdjArteryCoronary	1			1	Chi-square
Adult-onset vs. controls	AdjArteryTibial	1			1	Chi-square
Childhood-onset vs. controls	AdjArteryTibial	0.311852			0.935555	Chi-square
Overlap-onset vs. controls	AdjArteryTibial	0.796524			1	Chi-square
Adult-onset vs. childhood-onset	AdjArteryTibial	NA			NA	Chi-square
Adult-onset vs. overlap-onset	AdjArteryTibial	NA			NA	Chi-square
Childhood-onset vs. overlap-onset	AdjArteryTibial	NA			NA	Chi-square
Adult-onset vs. controls	AdjAmygdala	0.898578			1	Chi-square
Childhood-onset vs. controls	AdjAmygdala	0.210442			0.903771	Chi-square
Overlap-onset vs. controls	AdjAmygdala	1			1	Chi-square
Adult-onset vs. childhood-onset	AdjAmygdala	0.451886			0.903771	Chi-square
Adult-onset vs. overlap-onset	AdjAmygdala	1			1	Chi-square
Childhood-onset vs. overlap-onset	AdjAmygdala	0.382594			0.903771	Chi-square
Adult-onset vs. controls	AdjAntCingCortex	0.42384			0.63576	Chi-square
Childhood-onset vs. controls	AdjAntCingCortex	0.253305			0.599188	Chi-square
Overlap-onset vs. controls	AdjAntCingCortex	0.721063			0.833164	Chi-square
Adult-onset vs. childhood-onset	AdjAntCingCortex	0.188692			0.599188	Chi-square
Adult-onset vs. overlap-onset	AdjAntCingCortex	0.833164			0.833164	Chi-square
Childhood-onset vs. overlap-onset	AdjAntCingCortex	0.299594			0.599188	Chi-square
Adult-onset vs. controls	AdjCaudate	1			1	Chi-square
Childhood-onset vs. controls	AdjCaudate	0.611681			1	Chi-square
Overlap-onset vs. controls	AdjCaudate	0.364841			1	Chi-square
Adult-onset vs. childhood-onset	AdjCaudate	0.968165			1	Chi-square
Adult-onset vs. overlap-onset	AdjCaudate	1			1	Chi-square
Childhood-onset vs. overlap-onset	AdjCaudate	0.299594			1	Chi-square
Adult-onset vs. controls	AdjCerebHemisphere	1			1	Chi-square
Childhood-onset vs. controls	AdjCerebHemisphere	0.484774			1	Chi-square
Overlap-onset vs. controls	AdjCerebHemisphere	0.810486			1	Chi-square
Adult-onset vs. childhood-onset	AdjCerebHemisphere	1			1	Chi-square
Adult-onset vs. overlap-onset	AdjCerebHemisphere	1			1	Chi-square
Childhood-onset vs. overlap-onset	AdjCerebHemisphere	1			1	Chi-square
Adult-onset vs. controls	AdjCerebellum	1			1	Chi-square
Childhood-onset vs. controls	AdjCerebellum	0.56465			1	Chi-square
Overlap-onset vs. controls	AdjCerebellum	0.499606			1	Chi-square
Adult-onset vs. childhood-onset	AdjCerebellum	0.922435			1	Chi-square
Adult-onset vs. overlap-onset	AdjCerebellum	0.834031			1	Chi-square
Childhood-onset vs. overlap-onset	AdjCerebellum	0.989578			1	Chi-square
Adult-onset vs. controls	AdjCortex	0.58855			0.911991	Chi-square
Childhood-onset vs. controls	AdjCortex	0.78651			0.943812	Chi-square
Overlap-onset vs. controls	AdjCortex	0.607994			0.911991	Chi-square
Adult-onset vs. childhood-onset	AdjCortex	0.542674			0.911991	Chi-square
Adult-onset vs. overlap-onset	AdjCortex	1			1	Chi-square
Childhood-onset vs. overlap-onset	AdjCortex	0.561779			0.911991	Chi-square
Adult-onset vs. controls	AdjFCortex	0.556545			0.667854	Chi-square
Childhood-onset vs. controls	AdjFCortex	0.400849			0.667854	Chi-square
Overlap-onset vs. controls	AdjFCortex	0.553026			0.667854	Chi-square
Adult-onset vs. childhood-onset	AdjFCortex	0.362556			0.667854	Chi-square
Adult-onset vs. overlap-onset	AdjFCortex	1			1	Chi-square
Childhood-onset vs. overlap-onset	AdjFCortex	0.313483			0.667854	Chi-square
Adult-onset vs. controls	AdjHippocampus	1			1	Chi-square
Childhood-onset vs. controls	AdjHippocampus	0.970258			1	Chi-square
Overlap-onset vs. controls	AdjHippocampus	0.656778			1	Chi-square
Adult-onset vs. childhood-onset	AdjHippocampus	1			1	Chi-square
Adult-onset vs. overlap-onset	AdjHippocampus	NA			NA	Chi-square
Childhood-onset vs. overlap-onset	AdjHippocampus	0.670567			1	Chi-square
Adult-onset vs. controls	AdjHypothalamus	0.133788			0.401363	Chi-square
Childhood-onset vs. controls	AdjHypothalamus	1			1	Chi-square
Overlap-onset vs. controls	AdjHypothalamus	0.346273			0.44976	Chi-square
Adult-onset vs. childhood-onset	AdjHypothalamus	0.273328			0.44976	Chi-square
Adult-onset vs. overlap-onset	AdjHypothalamus	0.0635283			0.38117	Chi-square
Childhood-onset vs. overlap-onset	AdjHypothalamus	0.3748			0.44976	Chi-square
Adult-onset vs. controls	AdjNucAccumbens	0.978822			1	Chi-square
Childhood-onset vs. controls	AdjNucAccumbens	0.967596			1	Chi-square
Overlap-onset vs. controls	AdjNucAccumbens	1			1	Chi-square
Adult-onset vs. childhood-onset	AdjNucAccumbens	0.968165			1	Chi-square
Adult-onset vs. overlap-onset	AdjNucAccumbens	1			1	Chi-square
Childhood-onset vs. overlap-onset	AdjNucAccumbens	1			1	Chi-square
Adult-onset vs. controls	AdjPutamen	1			1	Chi-square
Childhood-onset vs. controls	AdjPutamen	0.767193			1	Chi-square
Overlap-onset vs. controls	AdjPutamen	0.273126			0.898783	Chi-square
Adult-onset vs. childhood-onset	AdjPutamen	0.968165			1	Chi-square
Adult-onset vs. overlap-onset	AdjPutamen	1			1	Chi-square
Childhood-onset vs. overlap-onset	AdjPutamen	0.299594			0.898783	Chi-square
Adult-onset vs. controls	AdjSpinalcord	1			1	Chi-square
Childhood-onset vs. controls	AdjSpinalcord	0.616547			1	Chi-square
Overlap-onset vs. controls	AdjSpinalcord	0.900185			1	Chi-square
Adult-onset vs. childhood-onset	AdjSpinalcord	1			1	Chi-square
Adult-onset vs. overlap-onset	AdjSpinalcord	1			1	Chi-square
Childhood-onset vs. overlap-onset	AdjSpinalcord	1			1	Chi-square
Adult-onset vs. controls	AdjSubstantianigra	1			1	Chi-square
Childhood-onset vs. controls	AdjSubstantianigra	0.914594			1	Chi-square
Overlap-onset vs. controls	AdjSubstantianigra	0.934572			1	Chi-square
Adult-onset vs. childhood-onset	AdjSubstantianigra	1			1	Chi-square
Adult-onset vs. overlap-onset	AdjSubstantianigra	1			1	Chi-square
Childhood-onset vs. overlap-onset	AdjSubstantianigra	1			1	Chi-square
Adult-onset vs. controls	AdjBreast	1			1	Chi-square
Childhood-onset vs. controls	AdjBreast	0.313317			1	Chi-square
Overlap-onset vs. controls	AdjBreast	0.834993			1	Chi-square
Adult-onset vs. childhood-onset	AdjBreast	1			1	Chi-square
Adult-onset vs. overlap-onset	AdjBreast	1			1	Chi-square
Childhood-onset vs. overlap-onset	AdjBreast	1			1	Chi-square
Adult-onset vs. controls	AdjCellsLymphocytes	1			1	Chi-square
Childhood-onset vs. controls	AdjCellsLymphocytes	0.233346			1	Chi-square
Overlap-onset vs. controls	AdjCellsLymphocytes	0.425708			1	Chi-square
Adult-onset vs. childhood-onset	AdjCellsLymphocytes	1			1	Chi-square
Adult-onset vs. overlap-onset	AdjCellsLymphocytes	NA			NA	Chi-square
Childhood-onset vs. overlap-onset	AdjCellsLymphocytes	1			1	Chi-square
Adult-onset vs. controls	AdjCellsFibroblasts	1			1	Chi-square
Childhood-onset vs. controls	AdjCellsFibroblasts	1			1	Chi-square
Overlap-onset vs. controls	AdjCellsFibroblasts	0.424187			1	Chi-square
Adult-onset vs. childhood-onset	AdjCellsFibroblasts	1			1	Chi-square
Adult-onset vs. overlap-onset	AdjCellsFibroblasts	NA			NA	Chi-square
Childhood-onset vs. overlap-onset	AdjCellsFibroblasts	0.496643			1	Chi-square
Adult-onset vs. controls	AdjColonSigmoid	1			1	Chi-square
Childhood-onset vs. controls	AdjColonSigmoid	0.551539			1	Chi-square
Overlap-onset vs. controls	AdjColonSigmoid	0.923217			1	Chi-square
Adult-onset vs. childhood-onset	AdjColonSigmoid	1			1	Chi-square
Adult-onset vs. overlap-onset	AdjColonSigmoid	1			1	Chi-square
Childhood-onset vs. overlap-onset	AdjColonSigmoid	0.655082			1	Chi-square
Adult-onset vs. controls	AdjColonTransverse	0.759865			1	Chi-square
Childhood-onset vs. controls	AdjColonTransverse	0.0721346			0.432807	Chi-square
Overlap-onset vs. controls	AdjColonTransverse	0.437383			1	Chi-square
Adult-onset vs. childhood-onset	AdjColonTransverse	1			1	Chi-square
Adult-onset vs. overlap-onset	AdjColonTransverse	1			1	Chi-square
Childhood-onset vs. overlap-onset	AdjColonTransverse	1			1	Chi-square
Adult-onset vs. controls	AdjEsophGastJunction	1			1	Chi-square
Childhood-onset vs. controls	AdjEsophGastJunction	0.233926			1	Chi-square
Overlap-onset vs. controls	AdjEsophGastJunction	1			1	Chi-square
Adult-onset vs. childhood-onset	AdjEsophGastJunction	NA			NA	Chi-square
Adult-onset vs. overlap-onset	AdjEsophGastJunction	1			1	Chi-square
Childhood-onset vs. overlap-onset	AdjEsophGastJunction	0.615419			1	Chi-square
Adult-onset vs. controls	AdjEsophMucosa	1			1	Chi-square
Childhood-onset vs. controls	AdjEsophMucosa	0.411785			1	Chi-square
Overlap-onset vs. controls	AdjEsophMucosa	0.56453			1	Chi-square
Adult-onset vs. childhood-onset	AdjEsophMucosa	1			1	Chi-square
Adult-onset vs. overlap-onset	AdjEsophMucosa	NA			NA	Chi-square
Childhood-onset vs. overlap-onset	AdjEsophMucosa	1			1	Chi-square
Adult-onset vs. controls	AdjEsophMuscularis	1			1	Chi-square
Childhood-onset vs. controls	AdjEsophMuscularis	0.358814			1	Chi-square
Overlap-onset vs. controls	AdjEsophMuscularis	0.857301			1	Chi-square
Adult-onset vs. childhood-onset	AdjEsophMuscularis	NA			NA	Chi-square
Adult-onset vs. overlap-onset	AdjEsophMuscularis	NA			NA	Chi-square
Childhood-onset vs. overlap-onset	AdjEsophMuscularis	NA			NA	Chi-square
Adult-onset vs. controls	AdjHeartAtrialApp	1			1	Chi-square
Childhood-onset vs. controls	AdjHeartAtrialApp	0.557586			1	Chi-square
Overlap-onset vs. controls	AdjHeartAtrialApp	1			1	Chi-square
Adult-onset vs. childhood-onset	AdjHeartAtrialApp	NA			NA	Chi-square
Adult-onset vs. overlap-onset	AdjHeartAtrialApp	NA			NA	Chi-square
Childhood-onset vs. overlap-onset	AdjHeartAtrialApp	NA			NA	Chi-square
Adult-onset vs. controls	AdjHeartLeftVent	1			1	Chi-square
Childhood-onset vs. controls	AdjHeartLeftVent	0.505295			1	Chi-square
Overlap-onset vs. controls	AdjHeartLeftVent	0.974345			1	Chi-square
Adult-onset vs. childhood-onset	AdjHeartLeftVent	NA			NA	Chi-square
Adult-onset vs. overlap-onset	AdjHeartLeftVent	1			1	Chi-square
Childhood-onset vs. overlap-onset	AdjHeartLeftVent	0.615419			1	Chi-square
Adult-onset vs. controls	AdjLiver	1			1	Chi-square
Childhood-onset vs. controls	AdjLiver	0.0885797			0.221449	Chi-square
Overlap-onset vs. controls	AdjLiver	0.379023			0.631705	Chi-square
Adult-onset vs. childhood-onset	AdjLiver	NA			NA	Chi-square
Adult-onset vs. overlap-onset	AdjLiver	0.834031			1	Chi-square
Childhood-onset vs. overlap-onset	AdjLiver	0.0298841			0.14942	Chi-square
Adult-onset vs. controls	AdjLung	1			1	Chi-square
Childhood-onset vs. controls	AdjLung	0.213566			1	Chi-square
Overlap-onset vs. controls	AdjLung	0.407899			1	Chi-square
Adult-onset vs. childhood-onset	AdjLung	1			1	Chi-square
Adult-onset vs. overlap-onset	AdjLung	NA			NA	Chi-square
Childhood-onset vs. overlap-onset	AdjLung	1			1	Chi-square
Adult-onset vs. controls	AdjMuscleSkeletal	1			1	Chi-square
Childhood-onset vs. controls	AdjMuscleSkeletal	0.450687			1	Chi-square
Overlap-onset vs. controls	AdjMuscleSkeletal	0.968625			1	Chi-square
Adult-onset vs. childhood-onset	AdjMuscleSkeletal	NA			NA	Chi-square
Adult-onset vs. overlap-onset	AdjMuscleSkeletal	NA			NA	Chi-square
Childhood-onset vs. overlap-onset	AdjMuscleSkeletal	NA			NA	Chi-square
Adult-onset vs. controls	AdjNerveTibial	1			1	Chi-square
Childhood-onset vs. controls	AdjNerveTibial	0.813282			1	Chi-square
Overlap-onset vs. controls	AdjNerveTibial	0.992268			1	Chi-square
Adult-onset vs. childhood-onset	AdjNerveTibial	1			1	Chi-square
Adult-onset vs. overlap-onset	AdjNerveTibial	1			1	Chi-square
Childhood-onset vs. overlap-onset	AdjNerveTibial	1			1	Chi-square
Adult-onset vs. controls	AdjOvary	1			1	Chi-square
Childhood-onset vs. controls	AdjOvary	0.274682			1	Chi-square
Overlap-onset vs. controls	AdjOvary	1			1	Chi-square
Adult-onset vs. childhood-onset	AdjOvary	1			1	Chi-square
Adult-onset vs. overlap-onset	AdjOvary	1			1	Chi-square
Childhood-onset vs. overlap-onset	AdjOvary	1			1	Chi-square
Adult-onset vs. controls	AdjPancreas	1			1	Chi-square
Childhood-onset vs. controls	AdjPancreas	0.262932			0.788795	Chi-square
Overlap-onset vs. controls	AdjPancreas	0.729458			1	Chi-square
Adult-onset vs. childhood-onset	AdjPancreas	NA			NA	Chi-square
Adult-onset vs. overlap-onset	AdjPancreas	NA			NA	Chi-square
Childhood-onset vs. overlap-onset	AdjPancreas	NA			NA	Chi-square
Adult-onset vs. controls	AdjPituitary	1			1	Chi-square
Childhood-onset vs. controls	AdjPituitary	0.991305			1	Chi-square
Overlap-onset vs. controls	AdjPituitary	0.836977			1	Chi-square
Adult-onset vs. childhood-onset	AdjPituitary	1			1	Chi-square
Adult-onset vs. overlap-onset	AdjPituitary	1			1	Chi-square
Childhood-onset vs. overlap-onset	AdjPituitary	0.852272			1	Chi-square
Adult-onset vs. controls	AdjProstate	0.805989			0.805989	Chi-square
Childhood-onset vs. controls	AdjProstate	0.0149154			0.0447463	Chi-square
Overlap-onset vs. controls	AdjProstate	0.19154			0.287309	Chi-square
Adult-onset vs. childhood-onset	AdjProstate	NA			NA	Chi-square
Adult-onset vs. overlap-onset	AdjProstate	NA			NA	Chi-square
Childhood-onset vs. overlap-onset	AdjProstate	NA			NA	Chi-square
Adult-onset vs. controls	AdjSkinSuprapubic	0.878245			1	Chi-square
Childhood-onset vs. controls	AdjSkinSuprapubic	0.316798			0.791995	Chi-square
Overlap-onset vs. controls	AdjSkinSuprapubic	0.236832			0.791995	Chi-square
Adult-onset vs. childhood-onset	AdjSkinSuprapubic	1			1	Chi-square
Adult-onset vs. overlap-onset	AdjSkinSuprapubic	NA			NA	Chi-square
Childhood-onset vs. overlap-onset	AdjSkinSuprapubic	0.670567			1	Chi-square
Adult-onset vs. controls	AdjSkinLowerLeg	1			1	Chi-square
Childhood-onset vs. controls	AdjSkinLowerLeg	0.346258			1	Chi-square
Overlap-onset vs. controls	AdjSkinLowerLeg	0.517047			1	Chi-square
Adult-onset vs. childhood-onset	AdjSkinLowerLeg	1			1	Chi-square
Adult-onset vs. overlap-onset	AdjSkinLowerLeg	NA			NA	Chi-square
Childhood-onset vs. overlap-onset	AdjSkinLowerLeg	1			1	Chi-square
Adult-onset vs. controls	AdjSmallIntestine	0.687245			1	Chi-square
Childhood-onset vs. controls	AdjSmallIntestine	0.0163282			0.0979691	Chi-square
Overlap-onset vs. controls	AdjSmallIntestine	0.34227			1	Chi-square
Adult-onset vs. childhood-onset	AdjSmallIntestine	1			1	Chi-square
Adult-onset vs. overlap-onset	AdjSmallIntestine	1			1	Chi-square
Childhood-onset vs. overlap-onset	AdjSmallIntestine	1			1	Chi-square
Adult-onset vs. controls	AdjSpleen	1			1	Chi-square
Childhood-onset vs. controls	AdjSpleen	0.620477			1	Chi-square
Overlap-onset vs. controls	AdjSpleen	0.479906			1	Chi-square
Adult-onset vs. childhood-onset	AdjSpleen	1			1	Chi-square
Adult-onset vs. overlap-onset	AdjSpleen	NA			NA	Chi-square
Childhood-onset vs. overlap-onset	AdjSpleen	0.934555			1	Chi-square
Adult-onset vs. controls	AdjStomach	0.793826			1	Chi-square
Childhood-onset vs. controls	AdjStomach	0.601129			1	Chi-square
Overlap-onset vs. controls	AdjStomach	0.485261			1	Chi-square
Adult-onset vs. childhood-onset	AdjStomach	1			1	Chi-square
Adult-onset vs. overlap-onset	AdjStomach	1			1	Chi-square
Childhood-onset vs. overlap-onset	AdjStomach	0.886112			1	Chi-square
Adult-onset vs. controls	AdjTestis	1			1	Chi-square
Childhood-onset vs. controls	AdjTestis	0.0157756			0.0946536	Chi-square
Overlap-onset vs. controls	AdjTestis	0.228928			0.686784	Chi-square
Adult-onset vs. childhood-onset	AdjTestis	0.669031			1	Chi-square
Adult-onset vs. overlap-onset	AdjTestis	0.905149			1	Chi-square
Childhood-onset vs. overlap-onset	AdjTestis	1			1	Chi-square
Adult-onset vs. controls	AdjThyroid	0.875835			0.934555	Chi-square
Childhood-onset vs. controls	AdjThyroid	0.49636			0.934555	Chi-square
Overlap-onset vs. controls	AdjThyroid	0.424187			0.934555	Chi-square
Adult-onset vs. childhood-onset	AdjThyroid	0.669031			0.934555	Chi-square
Adult-onset vs. overlap-onset	AdjThyroid	0.48726			0.934555	Chi-square
Childhood-onset vs. overlap-onset	AdjThyroid	0.934555			0.934555	Chi-square
Adult-onset vs. controls	AdjUterus	1			1	Chi-square
Childhood-onset vs. controls	AdjUterus	0.291112			0.873335	Chi-square
Overlap-onset vs. controls	AdjUterus	0.768617			1	Chi-square
Adult-onset vs. childhood-onset	AdjUterus	NA			NA	Chi-square
Adult-onset vs. overlap-onset	AdjUterus	NA			NA	Chi-square
Childhood-onset vs. overlap-onset	AdjUterus	NA			NA	Chi-square
Adult-onset vs. controls	AdjVagina	0.709751			0.887188	Chi-square
Childhood-onset vs. controls	AdjVagina	0.213296			0.53324	Chi-square
Overlap-onset vs. controls	AdjVagina	0.138525			0.53324	Chi-square
Adult-onset vs. childhood-onset	AdjVagina	1			1	Chi-square
Adult-onset vs. overlap-onset	AdjVagina	NA			NA	Chi-square
Childhood-onset vs. overlap-onset	AdjVagina	0.496643			0.827738	Chi-square
Adult-onset vs. controls	AdjWholeBlood	1			1	Chi-square
Childhood-onset vs. controls	AdjWholeBlood	0.293614			0.880842	Chi-square
Overlap-onset vs. controls	AdjWholeBlood	0.772023			1	Chi-square
Adult-onset vs. childhood-onset	AdjWholeBlood	NA			NA	Chi-square
Adult-onset vs. overlap-onset	AdjWholeBlood	NA			NA	Chi-square
Childhood-onset vs. overlap-onset	AdjWholeBlood	NA			NA	Chi-square
Adult-onset vs. controls	BrainDDG	0.514636			0.783017	Chi-square
Childhood-onset vs. controls	BrainDDG	2.13882e-05			0.000128329	Chi-square
Overlap-onset vs. controls	BrainDDG	0.00265854			0.00797563	Chi-square
Adult-onset vs. childhood-onset	BrainDDG	0.753282			0.783017	Chi-square
Adult-onset vs. overlap-onset	BrainDDG	0.622137			0.783017	Chi-square
Childhood-onset vs. overlap-onset	BrainDDG	0.783017			0.783017	Chi-square
Adult-onset vs. controls	CerebellumDDG	0.12562			0.25124	Chi-square
Childhood-onset vs. controls	CerebellumDDG	1.72585e-06			1.03551e-05	Chi-square
Overlap-onset vs. controls	CerebellumDDG	0.00647584			0.0194275	Chi-square
Adult-onset vs. childhood-onset	CerebellumDDG	1			1	Chi-square
Adult-onset vs. overlap-onset	CerebellumDDG	1			1	Chi-square
Childhood-onset vs. overlap-onset	CerebellumDDG	0.988088			1	Chi-square
Adult-onset vs. controls	HeartDDG	0.17319			0.34638	Chi-square
Childhood-onset vs. controls	HeartDDG	0.15123			0.34638	Chi-square
Overlap-onset vs. controls	HeartDDG	0.140266			0.34638	Chi-square
Adult-onset vs. childhood-onset	HeartDDG	0.423689			0.635533	Chi-square
Adult-onset vs. overlap-onset	HeartDDG	0.680792			0.680792	Chi-square
Childhood-onset vs. overlap-onset	HeartDDG	0.673392			0.680792	Chi-square
Adult-onset vs. controls	KidneyDDG	0.608657			0.821257	Chi-square
Childhood-onset vs. controls	KidneyDDG	0.821257			0.821257	Chi-square
Overlap-onset vs. controls	KidneyDDG	0.306457			0.704097	Chi-square
Adult-onset vs. childhood-onset	KidneyDDG	0.707321			0.821257	Chi-square
Adult-onset vs. overlap-onset	KidneyDDG	0.352048			0.704097	Chi-square
Childhood-onset vs. overlap-onset	KidneyDDG	0.321098			0.704097	Chi-square
Adult-onset vs. controls	LiverDDG	1			1	Chi-square
Childhood-onset vs. controls	LiverDDG	0.00165587			0.00993521	Chi-square
Overlap-onset vs. controls	LiverDDG	0.624578			0.936867	Chi-square
Adult-onset vs. childhood-onset	LiverDDG	0.514714			0.936867	Chi-square
Adult-onset vs. overlap-onset	LiverDDG	1			1	Chi-square
Childhood-onset vs. overlap-onset	LiverDDG	0.294377			0.883131	Chi-square
Adult-onset vs. controls	OvaryDDG	1			1	Chi-square
Childhood-onset vs. controls	OvaryDDG	0.545335			1	Chi-square
Overlap-onset vs. controls	OvaryDDG	0.439544			1	Chi-square
Adult-onset vs. childhood-onset	OvaryDDG	1			1	Chi-square
Adult-onset vs. overlap-onset	OvaryDDG	0.838387			1	Chi-square
Childhood-onset vs. overlap-onset	OvaryDDG	0.326645			1	Chi-square
Adult-onset vs. controls	TestisDDG	0.160479			0.240718	Chi-square
Childhood-onset vs. controls	TestisDDG	0.603424			0.617561	Chi-square
Overlap-onset vs. controls	TestisDDG	0.142024			0.240718	Chi-square
Adult-onset vs. childhood-onset	TestisDDG	0.134818			0.240718	Chi-square
Adult-onset vs. overlap-onset	TestisDDG	0.617561			0.617561	Chi-square
Childhood-onset vs. overlap-onset	TestisDDG	0.124222			0.240718	Chi-square
Adult-onset vs. controls	TestisNoAdultsDDG	0.919415			0.988899	Chi-square
Childhood-onset vs. controls	TestisNoAdultsDDG	0.266618			0.988899	Chi-square
Overlap-onset vs. controls	TestisNoAdultsDDG	0.427188			0.988899	Chi-square
Adult-onset vs. childhood-onset	TestisNoAdultsDDG	0.664994			0.988899	Chi-square
Adult-onset vs. overlap-onset	TestisNoAdultsDDG	0.651505			0.988899	Chi-square
Childhood-onset vs. overlap-onset	TestisNoAdultsDDG	0.988899			0.988899	Chi-square
Adult-onset vs. controls	STR_present	0.737814			1	Chi-square
Childhood-onset vs. controls	STR_present	0.089233			0.535398	Chi-square
Overlap-onset vs. controls	STR_present	0.407369			1	Chi-square
Adult-onset vs. childhood-onset	STR_present	1			1	Chi-square
Adult-onset vs. overlap-onset	STR_present	1			1	Chi-square
Childhood-onset vs. overlap-onset	STR_present	1			1	Chi-square
Adult-onset vs. controls	number_cerebellar_eSTRs	1			1	Chi-square
Childhood-onset vs. controls	number_cerebellar_eSTRs	1			1	Chi-square
Overlap-onset vs. controls	number_cerebellar_eSTRs	1			1	Chi-square
Adult-onset vs. childhood-onset	number_cerebellar_eSTRs	1			1	Chi-square
Adult-onset vs. overlap-onset	number_cerebellar_eSTRs	1			1	Chi-square
Childhood-onset vs. overlap-onset	number_cerebellar_eSTRs	1			1	Chi-square
Adult-onset vs. controls	number_heart_eSTRs	1			1	Chi-square
Childhood-onset vs. controls	number_heart_eSTRs	0.105077			0.630461	Chi-square
Overlap-onset vs. controls	number_heart_eSTRs	1			1	Chi-square
Adult-onset vs. childhood-onset	number_heart_eSTRs	0.830104			1	Chi-square
Adult-onset vs. overlap-onset	number_heart_eSTRs	1			1	Chi-square
Childhood-onset vs. overlap-onset	number_heart_eSTRs	0.570674			1	Chi-square
Adult-onset vs. controls	number_nerve_eSTRs	1			1	Chi-square
Childhood-onset vs. controls	number_nerve_eSTRs	0.330927			1	Chi-square
Overlap-onset vs. controls	number_nerve_eSTRs	1			1	Chi-square
Adult-onset vs. childhood-onset	number_nerve_eSTRs	1			1	Chi-square
Adult-onset vs. overlap-onset	number_nerve_eSTRs	1			1	Chi-square
Childhood-onset vs. overlap-onset	number_nerve_eSTRs	0.915525			1	Chi-square
Adult-onset vs. controls	CL	1			1	Chi-square
Childhood-onset vs. controls	CL	0.000245868			0.000965391	Chi-square
Overlap-onset vs. controls	CL	0.000321797			0.000965391	Chi-square
Adult-onset vs. childhood-onset	CL	0.475248			0.712871	Chi-square
Adult-onset vs. overlap-onset	CL	0.336278			0.672555	Chi-square
Childhood-onset vs. overlap-onset	CL	0.610362			0.732435	Chi-square
Adult-onset vs. controls	DL	0.517145			0.686031	Chi-square
Childhood-onset vs. controls	DL	1.89598e-17			1.13759e-16	Chi-square
Overlap-onset vs. controls	DL	0.208612			0.417224	Chi-square
Adult-onset vs. childhood-onset	DL	0.571692			0.686031	Chi-square
Adult-onset vs. overlap-onset	DL	1			1	Chi-square
Childhood-onset vs. overlap-onset	DL	0.0840408			0.252122	Chi-square
Adult-onset vs. controls	SV	0.993324			1	Chi-square
Childhood-onset vs. controls	SV	0.449201			1	Chi-square
Overlap-onset vs. controls	SV	0.626214			1	Chi-square
Adult-onset vs. childhood-onset	SV	0.830104			1	Chi-square
Adult-onset vs. overlap-onset	SV	0.834031			1	Chi-square
Childhood-onset vs. overlap-onset	SV	1			1	Chi-square
Adult-onset vs. controls	VN	1			1	Chi-square
Childhood-onset vs. controls	VN	0.555173			1	Chi-square
Overlap-onset vs. controls	VN	0.919955			1	Chi-square
Adult-onset vs. childhood-onset	VN	1			1	Chi-square
Adult-onset vs. overlap-onset	VN	1			1	Chi-square
Childhood-onset vs. overlap-onset	VN	0.655082			1	Chi-square
Adult-onset vs. controls	VP	0.020577			0.035615	Chi-square
Childhood-onset vs. controls	VP	0.00754677			0.0226403	Chi-square
Overlap-onset vs. controls	VP	0.599475			0.599475	Chi-square
Adult-onset vs. childhood-onset	VP	0.000202656			0.00121593	Chi-square
Adult-onset vs. overlap-onset	VP	0.174979			0.209975	Chi-square
Childhood-onset vs. overlap-onset	VP	0.0237434			0.035615	Chi-square

## Sheet: Supplementary Table 6
Supplementary Table 6. Features selected from recursive feature elimination showing regression coefficient effect sizes (mean effect). Enriched features for disease have sign of 1 and depleted features show a sign of -1. Counts is the number of times the feature has been voted for out of 50 iterations. Sign consistency is defined as the proportion of times regression coefficient signs are consist…
Feature	Counts	Sign	Sign consistency	Mean effect
EvoTol	50	1	0.84	5.00315
FUSIL Developmental Lethal	50	1	0.98	4.41097
Cerebellum Purkinje cells	48	1	0.613636	3.05253
gnomadpLI	50	1	0.734694	2.89692
Cerebellum granule neurons	49	1	0.744681	2.71089
Cerebellum neuron CNS	49	1	0.680851	2.60046
Dentate gyrus granule neuron CNS	49	1	0.583333	2.35687
pAR	50	1	0.978261	2.33336
gnomadpRec	49	1	0.617021	2.29585
Cerebellum neuroblasts	49	1	0.651163	2.05292
CNS glia, level 2	48	1	0.809524	1.94907
Telencephalon projecting inhibitory neuron CNS	49	1	0.666667	1.90199
CountsOverlap	49	1	0.913043	1.87112
Immature neural, level 3	49	1	0.8	1.86433
Hindbrain neurons, level 3	48	1	0.625	1.72446
No. eSTRs in intron	48	1	0.564103	1.71862
Microglia CNS	48	1	0.875	1.6314
Telencephalon interneurons, level 3	48	1	0.765957	1.55516
Density of intronic STRs	47	1	0.97561	1.34139
No. STRs in 5'UTR	49	1	0.868421	1.32328
gnomadOEMiss	44	1	0.633333	1.31291
CellsFibroblasts	45	1	0.5625	1.28475
Telencephalon inhibitory interneuron CNS	46	1	0.684211	1.26467
No. exonic repetitive elements	44	1	0.735294	1.23087
Telencephalon projecting neurons, level 3	45	1	0.805556	1.21413
Telencephalon projecting excitatory neuron CNS	45	1	0.5	1.16054
Glia, all cell types	41	1	0.7	1.14729
WholeBlood	44	1	0.714286	1.13768
Sympathetic neurons, level 3	44	1	0.6	1.12701
CNCR density	43	1	0.857143	1.11175
Spinalcord	43	1	0.6	1.02031
Other LINE genic density	43	1	0.612903	0.991383
ACh and MA neuron CNS	42	1	0.714286	0.950952
Peripheral sensory neurons, level 3	41	1	0.638889	0.870274
MMCaudate	40	1	0.709677	0.844987
Density of STRs	41	1	0.733333	0.826586
Genic density of repetitive element	41	1	0.736842	0.780683
NucAccumbens	40	-1	0.65	-0.42529
eSTR presence	41	-1	0.952381	-0.61271
MMCerebHemisphere	41	-1	0.911765	-0.62446
Retroposon/SVA genic density	40	-1	1	-0.68144
MMAntCingCortex	42	-1	0.896552	-0.68596
PNS neurons, level 2	40	-1	0.6	-0.71799
Cholinergic, monoaminergic and peptidergic neurons, level 3	40	-1	1	-0.90105
CNS neurons, level 2	40	-1	0.909091	-0.96799
No. 5'UTR repetitive elements	45	-1	0.558824	-0.98175
Exonic density of repetitive element	45	-1	0.617647	-0.99157
Substantianigra	44	-1	0.56	-1.00998
No. eSTRs with other tissue expression	40	-1	0.730769	-1.01272
Cerebellum inhibitory neurons	45	-1	0.535714	-1.07559
No. eSTR tissues	45	-1	0.717949	-1.11711
No. STRs in exon	42	-1	0.888889	-1.19247
Pituitary	44	-1	0.866667	-1.23642
String	45	-1	0.647059	-1.24329
Di- and mesencephalon neurons, level 3	45	-1	0.857143	-1.25309
No. eSTRs	44	-1	0.96875	-1.289
Intronic density of repetitive element	44	-1	0.71875	-1.30571
Peptidergic neuron CNS	48	-1	0.666667	-1.31291
Perivascular macrophage CNS	49	-1	0.860465	-1.35286
SINE/MIR genic density	44	-1	0.848485	-1.39901
CDTS	48	-1	0.891304	-1.46205
AdrenalGland	47	-1	0.837209	-1.49447
Non-glutamatergic neuroblast CNS	48	-1	0.619048	-1.56534
SINE/Alu genic density	48	-1	1	-1.59615
FUSIL Cellular Lethal	46	-1	0.633333	-1.6262
Astroependymal cells, level 3	48	-1	0.864865	-1.65051
Spinal cord neurons, level 3	47	-1	0.783784	-1.67399
Enteric neurons, level 3	46	-1	0.916667	-1.68662
Cerebellum glutamatergic neuroblasts	48	-1	0.638298	-1.82394
RVIS	49	-1	0.541667	-1.83948
CerebHemisphere	48	-1	0.886364	-1.84394
gnomadOELoF	47	-1	0.972222	-1.90855
gnomadpNull	50	-1	0.866667	-1.94273
Glutamatergic neuroblasts CNS	49	-1	0.9375	-2.33325
Cerebellum	48	-1	0.5	-2.39881
LoFTool	50	-1	0.891304	-2.45164
gnomadpMiss	49	-1	0.553191	-2.55962
Cerebellum neurons, level 3	48	-1	0.531915	-2.71946
Astrocyte CNS	50	-1	0.978723	-2.79322
Cerebellum molecular interneurons	50	-1	0.72	-2.86158
NumJunctions	50	-1	0.653061	-2.87458
Cerebellum granule interneurons	48	-1	0.847826	-2.9827
TranscriptCount	50	-1	0.94	-3.58895
Total width of exons per gene	50	-1	0.897959	-3.94591

## Sheet: Supplementary Table 7
Supplementary Table 7. Summary of demographics for comparison groups from 100,000 Genomes Project for the rare variant burden analysis.
N refers to the sample size of that category. Mean age and standard deviation (SD) is based on age-of-onset for ataxia cases and age-at-recruitment for controls.
Ethnicity refers to the self-reported ethnic group in the 100,000 Genomes Project Database.
		Childhood-onset ataxia	Adult-onset ataxia	Controls
N		306	816	6658
N Male (%)		166 (54)	397 (49)	2887 (43)
Mean age (years) (SD)		4.38 (5.67)	48.70 (16.00)	56.51 (11.04)
Ethnicity	N European (%)	213 (70)	608 (75)	4575 (69)
	N Afro-Caribbean (%)	4 (1)	8 (1)	173 (3)
	N South Asian (%)	34 (11)	51 (6)	242 (4)
	N Other ethnic groups (%)	8 (3)	15 (2)	177 (3)
	N Unreported ethnic groups (%)	47 (15)	134 (16)	1491 (22)

## Sheet: Supplementary Table 8
Supplementary Table 8. Rare variant burden analysis of ataxia genes within 100,000 Genomes Project participants. Analysis group: Four different combinations of rare genetic variant burden analysis were performed: (1) childhood-onset genes in adult-onset cases vs. in controls; (2) adult-onset genes in childhood-onset cases vs. in controls; (3) overlap-onset genes in adult-onset cases vs. in contro…
Analysis Group	Gene	Tested variant	P value	FDR P	Odds ratio	95% Lower CI	95% Upper CI	N cases	N controls
Adult-onset ataxia genes in childhood-onset ataxia cases vs controls	CP	Exomiser score >0.8	0.353116	0.918816	1.30003	0.408418	3.18979	306	6658
Adult-onset ataxia genes in childhood-onset ataxia cases vs controls	CAPN1	Exomiser score >0.8	0.353522	0.918816	1.45501	0.28758	4.57309	306	6658
Adult-onset ataxia genes in childhood-onset ataxia cases vs controls	ATXN7	Exomiser score >0.8	0.856035	0.980627	0.516472	0.0127372	3.06169	306	6658
Adult-onset ataxia genes in childhood-onset ataxia cases vs controls	CLN6	Exomiser score >0.8	0.628459	0.935115	1.03622	0.0249759	6.48607	306	6658
Adult-onset ataxia genes in childhood-onset ataxia cases vs controls	ATXN3	Exomiser score >0.8	0.984606	0.997101	0.320306	0.0382216	1.19028	306	6658
Adult-onset ataxia genes in childhood-onset ataxia cases vs controls	SPG7	Exomiser score >0.8	0.655821	0.935115	0.893124	0.179001	2.74032	306	6658
Adult-onset ataxia genes in childhood-onset ataxia cases vs controls	ATXN1	Exomiser score >0.8	0.983368	0.997101	0.380163	0.0771799	1.1412	306	6658
Adult-onset ataxia genes in childhood-onset ataxia cases vs controls	TBP	Exomiser score >0.8	0.868449	0.980627	0.562286	0.0665912	2.11944	306	6658
Adult-onset ataxia genes in childhood-onset ataxia cases vs controls	RNF216	Exomiser score >0.8	0.0685933	0.695316	5.46875	0.563149	27.5637	306	6658
Adult-onset ataxia genes in childhood-onset ataxia cases vs controls	PDYN	Exomiser score >0.8	0.534569	0.918816	1.36107	0.0323516	8.81772	306	6658
Adult-onset ataxia genes in childhood-onset ataxia cases vs controls	NOP56	Exomiser score >0.8	0.390214	0.918816	2.17967	0.0500633	15.4039	306	6658
Adult-onset ataxia genes in childhood-onset ataxia cases vs controls	ATXN1	Loss of function	0.989825	0.998487	0.391275	0.104958	1.0271	306	6658
Adult-onset ataxia genes in childhood-onset ataxia cases vs controls	ATXN7	Loss of function	0.908434	0.98229	0.41652	0.0103184	2.44357	306	6658
Adult-onset ataxia genes in childhood-onset ataxia cases vs controls	ATXN3	Loss of function	0.939046	0.996461	0.55942	0.178281	1.34337	306	6658
Adult-onset ataxia genes in childhood-onset ataxia cases vs controls	SPG7	Loss of function	0.0860851	0.765147	3.12918	0.594256	10.5612	306	6658
Adult-onset ataxia genes in childhood-onset ataxia cases vs controls	TBP	Loss of function	0.981988	0.997101	0.330364	0.0394097	1.22838	306	6658
Adult-onset ataxia genes in childhood-onset ataxia cases vs controls	RNF216	Loss of function	0.164545	0.907385	7.27322	0.138096	90.9854	306	6658
Adult-onset ataxia genes in childhood-onset ataxia cases vs controls	NOP56	Loss of function	0.164545	0.907385	7.27322	0.138096	90.9854	306	6658
Childhood-onset ataxia genes in adult-onset ataxia cases vs controls	WWOX	Exomiser score >0.8	0.253381	0.918816	1.30487	0.619918	2.49563	816	6658
Childhood-onset ataxia genes in adult-onset ataxia cases vs controls	CC2D2A	Exomiser score >0.8	0.330224	0.918816	1.25781	0.514097	2.6789	816	6658
Childhood-onset ataxia genes in adult-onset ataxia cases vs controls	SPR	Exomiser score >0.8	0.101636	0.765147	2.04753	0.682401	5.16103	816	6658
Childhood-onset ataxia genes in adult-onset ataxia cases vs controls	WFS1	Exomiser score >0.8	0.16767	0.907385	1.27136	0.785532	1.97706	816	6658
Childhood-onset ataxia genes in adult-onset ataxia cases vs controls	SACS	Exomiser score >0.8	0.0731911	0.695316	1.4451	0.879543	2.27905	816	6658
Childhood-onset ataxia genes in adult-onset ataxia cases vs controls	PIGV	Exomiser score >0.8	0.90803	0.98229	0.493262	0.0572503	1.93493	816	6658
Childhood-onset ataxia genes in adult-onset ataxia cases vs controls	LAMA1	Exomiser score >0.8	0.837108	0.977826	0.739199	0.308353	1.52898	816	6658
Childhood-onset ataxia genes in adult-onset ataxia cases vs controls	ALG9	Exomiser score >0.8	0.563976	0.92545	1.02001	0.261389	2.88662	816	6658
Childhood-onset ataxia genes in adult-onset ataxia cases vs controls	DOLK	Exomiser score >0.8	0.600167	0.935115	1.01996	0.113564	4.35111	816	6658
Childhood-onset ataxia genes in adult-onset ataxia cases vs controls	PEX6	Exomiser score >0.8	0.375628	0.918816	1.21708	0.462546	2.72147	816	6658
Childhood-onset ataxia genes in adult-onset ataxia cases vs controls	VPS13B	Exomiser score >0.8	0.976482	0.996461	0.591008	0.297888	1.06695	816	6658
Childhood-onset ataxia genes in adult-onset ataxia cases vs controls	ABCB7	Exomiser score >0.8	0.423164	0.918816	1.4847	0.159604	6.82008	816	6658
Childhood-onset ataxia genes in adult-onset ataxia cases vs controls	PGAP3	Exomiser score >0.8	0.14578	0.907385	2.18161	0.525711	6.86949	816	6658
Childhood-onset ataxia genes in adult-onset ataxia cases vs controls	SCN8A	Exomiser score >0.8	0.0450916	0.571454	2.11036	0.888664	4.49836	816	6658
Childhood-onset ataxia genes in adult-onset ataxia cases vs controls	RORA	Exomiser score >0.8	0.534548	0.918816	1.16602	0.128371	5.09073	816	6658
Childhood-onset ataxia genes in adult-onset ataxia cases vs controls	CHST6	Exomiser score >0.8	0.199091	0.918816	1.54836	0.58052	3.53369	816	6658
Childhood-onset ataxia genes in adult-onset ataxia cases vs controls	FLVCR1	Exomiser score >0.8	0.23808	0.918816	1.72129	0.424754	5.19646	816	6658
Childhood-onset ataxia genes in adult-onset ataxia cases vs controls	COG8	Exomiser score >0.8	0.439104	0.918816	2.0411	0.0413956	20.6554	816	6658
Childhood-onset ataxia genes in adult-onset ataxia cases vs controls	MAN1B1	Exomiser score >0.8	0.629117	0.935115	0.93216	0.240048	2.61673	816	6658
Childhood-onset ataxia genes in adult-onset ataxia cases vs controls	NPHP3	Exomiser score >0.8	0.711312	0.941777	0.857478	0.356036	1.7855	816	6658
Childhood-onset ataxia genes in adult-onset ataxia cases vs controls	POMT1	Exomiser score >0.8	0.330224	0.918816	1.25781	0.514097	2.6789	816	6658
Childhood-onset ataxia genes in adult-onset ataxia cases vs controls	POLR3A	Exomiser score >0.8	0.000586356	0.0179966	3.46085	1.65465	6.8397	816	6658
Childhood-onset ataxia genes in adult-onset ataxia cases vs controls	GMPPB	Exomiser score >0.8	0.211461	0.918816	1.58351	0.538393	3.86802	816	6658
Childhood-onset ataxia genes in adult-onset ataxia cases vs controls	KCNA2	Exomiser score >0.8	0.823757	0.977337	0.582296	0.0137576	3.83723	816	6658
Childhood-onset ataxia genes in adult-onset ataxia cases vs controls	C2CD3	Exomiser score >0.8	0.793301	0.97025	0.679156	0.0776582	2.74389	816	6658
Childhood-onset ataxia genes in adult-onset ataxia cases vs controls	MKS1	Exomiser score >0.8	0.0458309	0.571454	2.39174	0.867326	5.74326	816	6658
Childhood-onset ataxia genes in adult-onset ataxia cases vs controls	RARS2	Exomiser score >0.8	0.965244	0.996461	0.290535	0.00709981	1.76243	816	6658
Childhood-onset ataxia genes in adult-onset ataxia cases vs controls	PMM2	Exomiser score >0.8	0.900299	0.98229	0.55468	0.109918	1.73669	816	6658
Childhood-onset ataxia genes in adult-onset ataxia cases vs controls	INPP5E	Exomiser score >0.8	0.488572	0.918816	1.08856	0.378318	2.57049	816	6658
Childhood-onset ataxia genes in adult-onset ataxia cases vs controls	RFT1	Exomiser score >0.8	0.632015	0.935115	0.926746	0.285972	2.34034	816	6658
Childhood-onset ataxia genes in adult-onset ataxia cases vs controls	DHCR7	Exomiser score >0.8	0.885734	0.981689	0.635211	0.198908	1.56764	816	6658
Childhood-onset ataxia genes in adult-onset ataxia cases vs controls	EXT2	Exomiser score >0.8	0.546413	0.918816	1.02006	0.355615	2.39732	816	6658
Childhood-onset ataxia genes in adult-onset ataxia cases vs controls	GLRB	Exomiser score >0.8	0.213733	0.918816	1.81719	0.4462	5.53443	816	6658
Childhood-onset ataxia genes in adult-onset ataxia cases vs controls	SLC52A2	Exomiser score >0.8	0.685525	0.936728	0.906476	0.0206561	6.55664	816	6658
Childhood-onset ataxia genes in adult-onset ataxia cases vs controls	TCTN2	Exomiser score >0.8	0.714708	0.941777	0.815252	0.158844	2.63069	816	6658
Childhood-onset ataxia genes in adult-onset ataxia cases vs controls	CRB2	Exomiser score >0.8	0.727649	0.94538	0.8285	0.291359	1.92155	816	6658
Childhood-onset ataxia genes in adult-onset ataxia cases vs controls	EVC2	Exomiser score >0.8	0.583297	0.935115	0.978963	0.34192	2.29424	816	6658
Childhood-onset ataxia genes in adult-onset ataxia cases vs controls	CEP290	Exomiser score >0.8	0.734506	0.94538	0.848067	0.392511	1.63689	816	6658
Childhood-onset ataxia genes in adult-onset ataxia cases vs controls	PIGT	Exomiser score >0.8	0.172835	0.907385	3.26929	0.310768	20.0018	816	6658
Childhood-onset ataxia genes in adult-onset ataxia cases vs controls	RXYLT1	Exomiser score >0.8	0.0477075	0.576827	4.90996	0.760804	25.2665	816	6658
Childhood-onset ataxia genes in adult-onset ataxia cases vs controls	PNKD	Exomiser score >0.8	0.0329016	0.454437	2.60996	0.93855	6.34923	816	6658
Childhood-onset ataxia genes in adult-onset ataxia cases vs controls	RPGRIP1L	Exomiser score >0.8	0.613314	0.935115	0.948441	0.29235	2.39921	816	6658
Childhood-onset ataxia genes in adult-onset ataxia cases vs controls	NKX6-2	Exomiser score >0.8	0.281712	0.918816	1.75119	0.321983	6.29297	816	6658
Childhood-onset ataxia genes in adult-onset ataxia cases vs controls	VRK1	Exomiser score >0.8	0.439104	0.918816	2.0411	0.0413956	20.6554	816	6658
Childhood-onset ataxia genes in adult-onset ataxia cases vs controls	PLA2G6	Exomiser score >0.8	0.554044	0.918816	1.02004	0.313312	2.59491	816	6658
Childhood-onset ataxia genes in adult-onset ataxia cases vs controls	POMT2	Exomiser score >0.8	0.751901	0.951551	0.764068	0.149412	2.45096	816	6658
Childhood-onset ataxia genes in adult-onset ataxia cases vs controls	B3GAT3	Exomiser score >0.8	0.366027	0.918816	1.36166	0.34252	3.97721	816	6658
Childhood-onset ataxia genes in adult-onset ataxia cases vs controls	ALG3	Exomiser score >0.8	0.577914	0.933554	1.01999	0.196176	3.3698	816	6658
Childhood-onset ataxia genes in adult-onset ataxia cases vs controls	KIAA0586	Exomiser score >0.8	0.417687	0.918816	1.25654	0.317889	3.63467	816	6658
Childhood-onset ataxia genes in adult-onset ataxia cases vs controls	ALG12	Exomiser score >0.8	0.250736	0.918816	1.88618	0.344014	6.88352	816	6658
Childhood-onset ataxia genes in adult-onset ataxia cases vs controls	ALG6	Exomiser score >0.8	0.899108	0.98229	0.508753	0.0589746	2.00052	816	6658
Childhood-onset ataxia genes in adult-onset ataxia cases vs controls	TUSC3	Exomiser score >0.8	0.685525	0.936728	0.906476	0.0206561	6.55664	816	6658
Childhood-onset ataxia genes in adult-onset ataxia cases vs controls	ADGRG1	Exomiser score >0.8	0.673346	0.936728	0.873748	0.169613	2.83846	816	6658
Childhood-onset ataxia genes in adult-onset ataxia cases vs controls	OPA3	Exomiser score >0.8	0.603607	0.935115	1.16582	0.0258361	9.09295	816	6658
Childhood-onset ataxia genes in adult-onset ataxia cases vs controls	CHSY1	Exomiser score >0.8	0.10995	0.797635	3.06734	0.522962	12.8119	816	6658
Childhood-onset ataxia genes in adult-onset ataxia cases vs controls	NPHP1	Exomiser score >0.8	0.17657	0.914956	1.69323	0.572939	4.16683	816	6658
Childhood-onset ataxia genes in adult-onset ataxia cases vs controls	COQ8A	Exomiser score >0.8	0.82647	0.977337	0.626725	0.0719614	2.51119	816	6658
Childhood-onset ataxia genes in adult-onset ataxia cases vs controls	SLC2A1	Exomiser score >0.8	0.423164	0.918816	1.4847	0.159604	6.82008	816	6658
Childhood-onset ataxia genes in adult-onset ataxia cases vs controls	TMEM67	Exomiser score >0.8	0.370368	0.918816	1.18647	0.516333	2.41266	816	6658
Childhood-onset ataxia genes in adult-onset ataxia cases vs controls	MPDU1	Exomiser score >0.8	0.719905	0.941777	0.815706	0.0187733	5.74772	816	6658
Childhood-onset ataxia genes in adult-onset ataxia cases vs controls	POMGNT1	Exomiser score >0.8	0.490654	0.918816	1.10324	0.337475	2.82474	816	6658
Childhood-onset ataxia genes in adult-onset ataxia cases vs controls	DPAGT1	Exomiser score >0.8	0.106179	0.784543	2.518	0.596574	8.17428	816	6658
Childhood-onset ataxia genes in adult-onset ataxia cases vs controls	PGM1	Exomiser score >0.8	0.288432	0.918816	1.55688	0.387559	4.63006	816	6658
Childhood-onset ataxia genes in adult-onset ataxia cases vs controls	PGM3	Exomiser score >0.8	0.344344	0.918816	1.53183	0.285401	5.36778	816	6658
Childhood-onset ataxia genes in adult-onset ataxia cases vs controls	GLI3	Exomiser score >0.8	0.281712	0.918816	1.75119	0.321983	6.29297	816	6658
Childhood-onset ataxia genes in adult-onset ataxia cases vs controls	AHI1	Exomiser score >0.8	0.406468	0.918816	1.36121	0.256279	4.67747	816	6658
Childhood-onset ataxia genes in adult-onset ataxia cases vs controls	WDR81	Exomiser score >0.8	0.423164	0.918816	1.4847	0.159604	6.82008	816	6658
Childhood-onset ataxia genes in adult-onset ataxia cases vs controls	GNE	Exomiser score >0.8	0.533325	0.918816	1.04635	0.320973	2.66736	816	6658
Childhood-onset ataxia genes in adult-onset ataxia cases vs controls	COASY	Exomiser score >0.8	0.495821	0.918816	1.16623	0.222248	3.91875	816	6658
Childhood-onset ataxia genes in adult-onset ataxia cases vs controls	GOSR2	Exomiser score >0.8	0.495821	0.918816	1.16623	0.222248	3.91875	816	6658
Childhood-onset ataxia genes in adult-onset ataxia cases vs controls	VLDLR	Exomiser score >0.8	0.40174	0.918816	1.23772	0.376124	3.20286	816	6658
Childhood-onset ataxia genes in adult-onset ataxia cases vs controls	KIF7	Exomiser score >0.8	0.810734	0.97729	0.708075	0.18465	1.94678	816	6658
Childhood-onset ataxia genes in adult-onset ataxia cases vs controls	CENPF	Exomiser score >0.8	0.229743	0.918816	1.5338	0.522624	3.73421	816	6658
Childhood-onset ataxia genes in adult-onset ataxia cases vs controls	ROBO3	Exomiser score >0.8	0.684695	0.936728	0.867198	0.268381	2.17975	816	6658
Childhood-onset ataxia genes in adult-onset ataxia cases vs controls	CSPP1	Exomiser score >0.8	0.878799	0.980627	0.542834	0.062753	2.14624	816	6658
Childhood-onset ataxia genes in adult-onset ataxia cases vs controls	XYLT2	Exomiser score >0.8	0.423164	0.918816	1.4847	0.159604	6.82008	816	6658
Childhood-onset ataxia genes in adult-onset ataxia cases vs controls	TOE1	Exomiser score >0.8	0.554974	0.918816	1.36033	0.029538	11.2336	816	6658
Childhood-onset ataxia genes in adult-onset ataxia cases vs controls	GRID2	Exomiser score >0.8	0.0980849	0.765147	2.27428	0.658167	6.37678	816	6658
Childhood-onset ataxia genes in adult-onset ataxia cases vs controls	TERT	Exomiser score >0.8	0.901268	0.98229	0.428737	0.0103091	2.70438	816	6658
Childhood-onset ataxia genes in adult-onset ataxia cases vs controls	RELN	Exomiser score >0.8	0.190726	0.918816	2.22979	0.398559	8.46293	816	6658
Childhood-onset ataxia genes in adult-onset ataxia cases vs controls	SQSTM1	Exomiser score >0.8	0.873483	0.980627	0.595536	0.117746	1.87341	816	6658
Childhood-onset ataxia genes in adult-onset ataxia cases vs controls	ACO2	Exomiser score >0.8	0.383025	0.918816	1.63342	0.173692	7.68351	816	6658
Childhood-onset ataxia genes in adult-onset ataxia cases vs controls	B3GALT6	Exomiser score >0.8	0.439104	0.918816	2.0411	0.0413956	20.6554	816	6658
Childhood-onset ataxia genes in adult-onset ataxia cases vs controls	OFD1	Exomiser score >0.8	0.714708	0.941777	0.815252	0.158844	2.63069	816	6658
Childhood-onset ataxia genes in adult-onset ataxia cases vs controls	CHMP1A	Exomiser score >0.8	0.383025	0.918816	1.63342	0.173692	7.68351	816	6658
Childhood-onset ataxia genes in adult-onset ataxia cases vs controls	PIGN	Exomiser score >0.8	0.649392	0.935115	0.90613	0.233683	2.53745	816	6658
Childhood-onset ataxia genes in adult-onset ataxia cases vs controls	SLC35D1	Exomiser score >0.8	0.82647	0.977337	0.626725	0.0719614	2.51119	816	6658
Childhood-onset ataxia genes in adult-onset ataxia cases vs controls	FKTN	Exomiser score >0.8	0.229743	0.918816	1.5338	0.522624	3.73421	816	6658
Childhood-onset ataxia genes in adult-onset ataxia cases vs controls	KCNA1	Exomiser score >0.8	0.314154	0.918816	1.48589	0.371288	4.39	816	6658
Childhood-onset ataxia genes in adult-onset ataxia cases vs controls	ARMC9	Exomiser score >0.8	0.257015	0.918816	2.3345	0.236206	12.2841	816	6658
Childhood-onset ataxia genes in adult-onset ataxia cases vs controls	SLC35A1	Exomiser score >0.8	0.554974	0.918816	1.36033	0.029538	11.2336	816	6658
Childhood-onset ataxia genes in adult-onset ataxia cases vs controls	CPLANE1	Exomiser score >0.8	0.524102	0.918816	1.11305	0.212822	3.71728	816	6658
Childhood-onset ataxia genes in adult-onset ataxia cases vs controls	ALG1	Exomiser score >0.8	0.852226	0.980627	0.626265	0.12354	1.97707	816	6658
Childhood-onset ataxia genes in adult-onset ataxia cases vs controls	TCTN1	Exomiser score >0.8	0.288432	0.918816	1.55688	0.387559	4.63006	816	6658
Childhood-onset ataxia genes in adult-onset ataxia cases vs controls	TXNDC15	Exomiser score >0.8	0.500383	0.918816	1.63264	0.0344766	14.615	816	6658
Childhood-onset ataxia genes in adult-onset ataxia cases vs controls	CHST3	Exomiser score >0.8	0.754652	0.951551	0.741121	0.0843303	3.02415	816	6658
Childhood-onset ataxia genes in adult-onset ataxia cases vs controls	GALNT3	Exomiser score >0.8	0.82647	0.977337	0.626725	0.0719614	2.51119	816	6658
Childhood-onset ataxia genes in adult-onset ataxia cases vs controls	TMEM231	Exomiser score >0.8	0.802111	0.97025	0.627183	0.0147432	4.18608	816	6658
Childhood-onset ataxia genes in adult-onset ataxia cases vs controls	MRE11	Exomiser score >0.8	0.436899	0.918816	1.28938	0.243832	4.39446	816	6658
Childhood-onset ataxia genes in adult-onset ataxia cases vs controls	FOLR1	Exomiser score >0.8	0.439104	0.918816	2.0411	0.0413956	20.6554	816	6658
Childhood-onset ataxia genes in adult-onset ataxia cases vs controls	CEP41	Exomiser score >0.8	0.921703	0.990744	0.387788	0.00936886	2.41787	816	6658
Childhood-onset ataxia genes in adult-onset ataxia cases vs controls	KIF1C	Exomiser score >0.8	0.840473	0.977826	0.642843	0.126673	2.03336	816	6658
Childhood-onset ataxia genes in adult-onset ataxia cases vs controls	CEP104	Exomiser score >0.8	0.889385	0.98229	0.525244	0.0608055	2.0709	816	6658
Childhood-onset ataxia genes in adult-onset ataxia cases vs controls	GLRA1	Exomiser score >0.8	0.267186	0.918816	1.51413	0.454018	4.00351	816	6658
Childhood-onset ataxia genes in adult-onset ataxia cases vs controls	SAR1B	Exomiser score >0.8	0.921703	0.990744	0.387788	0.00936886	2.41787	816	6658
Childhood-onset ataxia genes in adult-onset ataxia cases vs controls	CTBP1	Exomiser score >0.8	0.341726	0.918816	1.81518	0.190502	8.79168	816	6658
Childhood-onset ataxia genes in adult-onset ataxia cases vs controls	SLC35C1	Exomiser score >0.8	0.843038	0.977826	0.543395	0.0128953	3.54124	816	6658
Childhood-onset ataxia genes in adult-onset ataxia cases vs controls	ATP8A2	Exomiser score >0.8	0.7747	0.963809	0.708792	0.0808573	2.87728	816	6658
Childhood-onset ataxia genes in adult-onset ataxia cases vs controls	PIGO	Exomiser score >0.8	0.965244	0.996461	0.290535	0.00709981	1.76243	816	6658
Childhood-onset ataxia genes in adult-onset ataxia cases vs controls	MGAT2	Exomiser score >0.8	0.214545	0.918816	2.724	0.268401	15.2593	816	6658
Childhood-onset ataxia genes in adult-onset ataxia cases vs controls	PRICKLE1	Exomiser score >0.8	0.937912	0.996461	0.353961	0.00858541	2.18594	816	6658
Childhood-onset ataxia genes in adult-onset ataxia cases vs controls	MPI	Exomiser score >0.8	0.709921	0.941777	0.815479	0.0922518	3.36704	816	6658
Childhood-onset ataxia genes in adult-onset ataxia cases vs controls	SLC39A8	Exomiser score >0.8	0.554974	0.918816	1.36033	0.029538	11.2336	816	6658
Childhood-onset ataxia genes in adult-onset ataxia cases vs controls	SYNGAP1	Exomiser score >0.8	0.37032	0.918816	2.72188	0.0517851	33.9355	816	6658
Childhood-onset ataxia genes in adult-onset ataxia cases vs controls	CAMTA1	Exomiser score >0.8	0.250736	0.918816	1.88618	0.344014	6.88352	816	6658
Childhood-onset ataxia genes in adult-onset ataxia cases vs controls	TCTN3	Exomiser score >0.8	0.82792	0.977337	0.660317	0.129969	2.09289	816	6658
Childhood-onset ataxia genes in adult-onset ataxia cases vs controls	CASK	Exomiser score >0.8	0.341726	0.918816	1.81518	0.190502	8.79168	816	6658
Childhood-onset ataxia genes in adult-onset ataxia cases vs controls	B4GALT7	Exomiser score >0.8	0.75053	0.951551	0.741439	0.0172046	5.1132	816	6658
Childhood-onset ataxia genes in adult-onset ataxia cases vs controls	ARL13B	Exomiser score >0.8	0.646931	0.935115	1.01994	0.0229579	7.62377	816	6658
Childhood-onset ataxia genes in adult-onset ataxia cases vs controls	COG4	Exomiser score >0.8	0.646931	0.935115	1.01994	0.0229579	7.62377	816	6658
Childhood-onset ataxia genes in adult-onset ataxia cases vs controls	AMPD2	Exomiser score >0.8	0.969053	0.996461	0.280474	0.00686214	1.69647	816	6658
Childhood-onset ataxia genes in adult-onset ataxia cases vs controls	COG5	Exomiser score >0.8	0.461904	0.918816	1.36077	0.147686	6.12854	816	6658
Childhood-onset ataxia genes in adult-onset ataxia cases vs controls	GFPT1	Exomiser score >0.8	0.646931	0.935115	1.01994	0.0229579	7.62377	816	6658
Childhood-onset ataxia genes in adult-onset ataxia cases vs controls	PIGL	Exomiser score >0.8	0.172835	0.907385	3.26929	0.310768	20.0018	816	6658
Childhood-onset ataxia genes in adult-onset ataxia cases vs controls	MAPK8IP3	Exomiser score >0.8	0.719905	0.941777	0.815706	0.0187733	5.74772	816	6658
Childhood-onset ataxia genes in adult-onset ataxia cases vs controls	TMEM216	Exomiser score >0.8	0.554974	0.918816	1.36033	0.029538	11.2336	816	6658
Childhood-onset ataxia genes in adult-onset ataxia cases vs controls	ATCAY	Exomiser score >0.8	0.439104	0.918816	2.0411	0.0413956	20.6554	816	6658
Childhood-onset ataxia genes in adult-onset ataxia cases vs controls	IRF2BPL	Exomiser score >0.8	0.417687	0.918816	1.25654	0.317889	3.63467	816	6658
Childhood-onset ataxia genes in adult-onset ataxia cases vs controls	COG1	Exomiser score >0.8	0.630264	0.935115	0.959821	0.10737	4.0551	816	6658
Childhood-onset ataxia genes in adult-onset ataxia cases vs controls	ALG11	Exomiser score >0.8	0.568259	0.92545	1.08812	0.120514	4.69232	816	6658
Childhood-onset ataxia genes in adult-onset ataxia cases vs controls	DDX59	Exomiser score >0.8	0.860211	0.980627	0.509356	0.0121346	3.2873	816	6658
Childhood-onset ataxia genes in adult-onset ataxia cases vs controls	ZSWIM6	Exomiser score >0.8	0.878799	0.980627	0.542834	0.062753	2.14624	816	6658
Childhood-onset ataxia genes in adult-onset ataxia cases vs controls	PGAP2	Exomiser score >0.8	0.500383	0.918816	1.63264	0.0344766	14.615	816	6658
Childhood-onset ataxia genes in adult-onset ataxia cases vs controls	SCYL1	Exomiser score >0.8	0.603607	0.935115	1.16582	0.0258361	9.09295	816	6658
Childhood-onset ataxia genes in adult-onset ataxia cases vs controls	EXT1	Exomiser score >0.8	0.875508	0.980627	0.479322	0.0114584	3.06706	816	6658
Childhood-onset ataxia genes in adult-onset ataxia cases vs controls	ATP6V0A2	Exomiser score >0.8	0.956163	0.996461	0.312978	0.00762799	1.91058	816	6658
Childhood-onset ataxia genes in adult-onset ataxia cases vs controls	EXOSC8	Exomiser score >0.8	0.534548	0.918816	1.16602	0.128371	5.09073	816	6658
Childhood-onset ataxia genes in adult-onset ataxia cases vs controls	VPS53	Exomiser score >0.8	0.719905	0.941777	0.815706	0.0187733	5.74772	816	6658
Childhood-onset ataxia genes in adult-onset ataxia cases vs controls	NHLRC1	Exomiser score >0.8	0.860211	0.980627	0.509356	0.0121346	3.2873	816	6658
Childhood-onset ataxia genes in adult-onset ataxia cases vs controls	EVC	Exomiser score >0.8	0.709921	0.941777	0.815479	0.0922518	3.36704	816	6658
Childhood-onset ataxia genes in adult-onset ataxia cases vs controls	SEPSECS	Exomiser score >0.8	0.965244	0.996461	0.290535	0.00709981	1.76243	816	6658
Childhood-onset ataxia genes in adult-onset ataxia cases vs controls	DKC1	Exomiser score >0.8	0.777811	0.963809	0.67955	0.0158775	4.60409	816	6658
Childhood-onset ataxia genes in adult-onset ataxia cases vs controls	EXOSC9	Exomiser score >0.8	0.875508	0.980627	0.479322	0.0114584	3.06706	816	6658
Childhood-onset ataxia genes in adult-onset ataxia cases vs controls	SLC1A3	Exomiser score >0.8	0.646931	0.935115	1.01994	0.0229579	7.62377	816	6658
Childhood-onset ataxia genes in adult-onset ataxia cases vs controls	ALG8	Exomiser score >0.8	0.956163	0.996461	0.312978	0.00762799	1.91058	816	6658
Childhood-onset ataxia genes in adult-onset ataxia cases vs controls	DDHD2	Exomiser score >0.8	0.646931	0.935115	1.01994	0.0229579	7.62377	816	6658
Childhood-onset ataxia genes in adult-onset ataxia cases vs controls	TMEM237	Exomiser score >0.8	0.603607	0.935115	1.16582	0.0258361	9.09295	816	6658
Childhood-onset ataxia genes in adult-onset ataxia cases vs controls	WWOX	Loss of function	0.685101	0.936728	0.858528	0.0967961	3.56906	816	6658
Childhood-onset ataxia genes in adult-onset ataxia cases vs controls	CC2D2A	Loss of function	0.0330293	0.454437	2.89368	0.931258	7.71805	816	6658
Childhood-onset ataxia genes in adult-onset ataxia cases vs controls	SPR	Loss of function	0.172835	0.907385	3.26929	0.310768	20.0018	816	6658
Childhood-onset ataxia genes in adult-onset ataxia cases vs controls	SACS	Loss of function	0.00145051	0.032153	7.0381	1.94805	24.5115	816	6658
Childhood-onset ataxia genes in adult-onset ataxia cases vs controls	PIGV	Loss of function	0.500383	0.918816	1.63264	0.0344766	14.615	816	6658
Childhood-onset ataxia genes in adult-onset ataxia cases vs controls	ALG9	Loss of function	0.439104	0.918816	2.0411	0.0413956	20.6554	816	6658
Childhood-onset ataxia genes in adult-onset ataxia cases vs controls	PGAP3	Loss of function	0.13271	0.907385	4.08722	0.369069	28.5682	816	6658
Childhood-onset ataxia genes in adult-onset ataxia cases vs controls	PIGL	Loss of function	0.0951824	0.765147	5.45045	0.45446	47.5946	816	6658
Childhood-onset ataxia genes in adult-onset ataxia cases vs controls	PEX6	Loss of function	0.499071	0.918816	1.25591	0.137375	5.56152	816	6658
Childhood-onset ataxia genes in adult-onset ataxia cases vs controls	POLR3A	Loss of function	0.00145051	0.032153	7.0381	1.94805	24.5115	816	6658
Childhood-onset ataxia genes in adult-onset ataxia cases vs controls	C2CD3	Loss of function	0.534548	0.918816	1.16602	0.128371	5.09073	816	6658
Childhood-onset ataxia genes in adult-onset ataxia cases vs controls	EVC2	Loss of function	0.423164	0.918816	1.4847	0.159604	6.82008	816	6658
Childhood-onset ataxia genes in adult-onset ataxia cases vs controls	CEP290	Loss of function	0.563976	0.92545	1.02001	0.261389	2.88662	816	6658
Childhood-onset ataxia genes in adult-onset ataxia cases vs controls	PNKD	Loss of function	0.0658973	0.691922	4.09102	0.660568	19.186	816	6658
Childhood-onset ataxia genes in adult-onset ataxia cases vs controls	TXNDC15	Loss of function	0.7747	0.963809	0.708792	0.0808573	2.87728	816	6658
Childhood-onset ataxia genes in adult-onset ataxia cases vs controls	RPGRIP1L	Loss of function	0.777811	0.963809	0.67955	0.0158775	4.60409	816	6658
Childhood-onset ataxia genes in adult-onset ataxia cases vs controls	NKX6-2	Loss of function	0.172835	0.907385	3.26929	0.310768	20.0018	816	6658
Childhood-onset ataxia genes in adult-onset ataxia cases vs controls	VRK1	Loss of function	0.439104	0.918816	2.0411	0.0413956	20.6554	816	6658
Childhood-onset ataxia genes in adult-onset ataxia cases vs controls	MAN1B1	Loss of function	0.37032	0.918816	2.72188	0.0517851	33.9355	816	6658
Childhood-onset ataxia genes in adult-onset ataxia cases vs controls	KIAA0586	Loss of function	0.551486	0.918816	1.0645	0.204162	3.5349	816	6658
Childhood-onset ataxia genes in adult-onset ataxia cases vs controls	VPS13B	Loss of function	0.958809	0.996461	0.540576	0.192653	1.22894	816	6658
Childhood-onset ataxia genes in adult-onset ataxia cases vs controls	ROBO3	Loss of function	0.301935	0.918816	1.3311	0.503506	2.99759	816	6658
Childhood-onset ataxia genes in adult-onset ataxia cases vs controls	PGM3	Loss of function	0.646931	0.935115	1.01994	0.0229579	7.62377	816	6658
Childhood-onset ataxia genes in adult-onset ataxia cases vs controls	LAMA1	Loss of function	0.101636	0.765147	2.04753	0.682401	5.16103	816	6658
Childhood-onset ataxia genes in adult-onset ataxia cases vs controls	CENPF	Loss of function	0.417687	0.918816	1.25654	0.317889	3.63467	816	6658
Childhood-onset ataxia genes in adult-onset ataxia cases vs controls	XYLT2	Loss of function	0.299585	0.918816	2.04238	0.210908	10.2547	816	6658
Childhood-onset ataxia genes in adult-onset ataxia cases vs controls	AHI1	Loss of function	0.823757	0.977337	0.582296	0.0137576	3.83723	816	6658
Childhood-onset ataxia genes in adult-onset ataxia cases vs controls	IRF2BPL	Loss of function	0.67404	0.936728	0.894369	0.393462	1.79129	816	6658
Childhood-onset ataxia genes in adult-onset ataxia cases vs controls	INPP5E	Loss of function	0.719905	0.941777	0.815706	0.0187733	5.74772	816	6658
Childhood-onset ataxia genes in adult-onset ataxia cases vs controls	FKTN	Loss of function	0.257015	0.918816	2.3345	0.236206	12.2841	816	6658
Childhood-onset ataxia genes in adult-onset ataxia cases vs controls	GNE	Loss of function	0.500383	0.918816	1.63264	0.0344766	14.615	816	6658
Childhood-onset ataxia genes in adult-onset ataxia cases vs controls	CHSY1	Loss of function	0.0951824	0.765147	5.45045	0.45446	47.5946	816	6658
Childhood-onset ataxia genes in adult-onset ataxia cases vs controls	SLC35A1	Loss of function	0.37032	0.918816	2.72188	0.0517851	33.9355	816	6658
Childhood-onset ataxia genes in adult-onset ataxia cases vs controls	CPLANE1	Loss of function	0.436899	0.918816	1.28938	0.243832	4.39446	816	6658
Childhood-onset ataxia genes in adult-onset ataxia cases vs controls	TCTN1	Loss of function	0.423164	0.918816	1.4847	0.159604	6.82008	816	6658
Childhood-onset ataxia genes in adult-onset ataxia cases vs controls	GRID2	Loss of function	0.439104	0.918816	2.0411	0.0413956	20.6554	816	6658
Childhood-onset ataxia genes in adult-onset ataxia cases vs controls	RXYLT1	Loss of function	0.37032	0.918816	2.72188	0.0517851	33.9355	816	6658
Childhood-onset ataxia genes in adult-onset ataxia cases vs controls	CRB2	Loss of function	0.534548	0.918816	1.16602	0.128371	5.09073	816	6658
Childhood-onset ataxia genes in adult-onset ataxia cases vs controls	NPHP3	Loss of function	0.860211	0.980627	0.509356	0.0121346	3.2873	816	6658
Childhood-onset ataxia genes in adult-onset ataxia cases vs controls	CEP104	Loss of function	0.603607	0.935115	1.16582	0.0258361	9.09295	816	6658
Childhood-onset ataxia genes in adult-onset ataxia cases vs controls	CTBP1	Loss of function	0.685525	0.936728	0.906476	0.0206561	6.55664	816	6658
Childhood-onset ataxia genes in adult-onset ataxia cases vs controls	PIGN	Loss of function	0.281712	0.918816	1.75119	0.321983	6.29297	816	6658
Childhood-onset ataxia genes in adult-onset ataxia cases vs controls	COQ8A	Loss of function	0.554974	0.918816	1.36033	0.029538	11.2336	816	6658
Childhood-onset ataxia genes in adult-onset ataxia cases vs controls	MGAT2	Loss of function	0.37032	0.918816	2.72188	0.0517851	33.9355	816	6658
Childhood-onset ataxia genes in adult-onset ataxia cases vs controls	WFS1	Loss of function	0.777811	0.963809	0.67955	0.0158775	4.60409	816	6658
Childhood-onset ataxia genes in adult-onset ataxia cases vs controls	SLC39A8	Loss of function	0.500383	0.918816	1.63264	0.0344766	14.615	816	6658
Childhood-onset ataxia genes in adult-onset ataxia cases vs controls	COG4	Loss of function	0.500383	0.918816	1.63264	0.0344766	14.615	816	6658
Childhood-onset ataxia genes in adult-onset ataxia cases vs controls	AMPD2	Loss of function	0.500383	0.918816	1.63264	0.0344766	14.615	816	6658
Childhood-onset ataxia genes in adult-onset ataxia cases vs controls	TMEM216	Loss of function	0.37032	0.918816	2.72188	0.0517851	33.9355	816	6658
Childhood-onset ataxia genes in adult-onset ataxia cases vs controls	TMEM67	Loss of function	0.568259	0.92545	1.08812	0.120514	4.69232	816	6658
Childhood-onset ataxia genes in adult-onset ataxia cases vs controls	GLI3	Loss of function	0.0614879	0.681491	8.1769	0.591651	112.93	816	6658
Childhood-onset ataxia genes in adult-onset ataxia cases vs controls	PGAP2	Loss of function	0.439104	0.918816	2.0411	0.0413956	20.6554	816	6658
Childhood-onset ataxia genes in adult-onset ataxia cases vs controls	GOSR2	Loss of function	0.658565	0.935115	0.906361	0.10181	3.79682	816	6658
Childhood-onset ataxia genes in adult-onset ataxia cases vs controls	SCYL1	Loss of function	0.37032	0.918816	2.72188	0.0517851	33.9355	816	6658
Childhood-onset ataxia genes in adult-onset ataxia cases vs controls	EXOSC8	Loss of function	0.685525	0.936728	0.906476	0.0206561	6.55664	816	6658
Childhood-onset ataxia genes in adult-onset ataxia cases vs controls	COG5	Loss of function	0.37032	0.918816	2.72188	0.0517851	33.9355	816	6658
Childhood-onset ataxia genes in adult-onset ataxia cases vs controls	EVC	Loss of function	0.341726	0.918816	1.81518	0.190502	8.79168	816	6658
Childhood-onset ataxia genes in adult-onset ataxia cases vs controls	ZSWIM6	Loss of function	0.975467	0.996461	0.2623	0.00643138	1.57844	816	6658
Childhood-onset ataxia genes in adult-onset ataxia cases vs controls	COG1	Loss of function	0.860211	0.980627	0.509356	0.0121346	3.2873	816	6658
Childhood-onset ataxia genes in adult-onset ataxia cases vs controls	EXOSC9	Loss of function	0.500383	0.918816	1.63264	0.0344766	14.615	816	6658
Childhood-onset ataxia genes in adult-onset ataxia cases vs controls	ALG8	Loss of function	0.554974	0.918816	1.36033	0.029538	11.2336	816	6658
Childhood-onset ataxia genes in adult-onset ataxia cases vs controls	TMEM237	Loss of function	0.603607	0.935115	1.16582	0.0258361	9.09295	816	6658
Childhood-onset ataxia genes in adult-onset ataxia cases vs controls	SCN8A	CCR	0.172835	0.907385	3.26929	0.310768	20.0018	816	6658
Childhood-onset ataxia genes in adult-onset ataxia cases vs controls	GMPPB	CCR	0.534548	0.918816	1.16602	0.128371	5.09073	816	6658
Overlap-onset ataxia genes in adult-onset ataxia cases vs controls	OPA1	Exomiser score >0.8	0.417687	0.918816	1.25654	0.317889	3.63467	816	6658
Overlap-onset ataxia genes in adult-onset ataxia cases vs controls	CACNA1A	Exomiser score >0.8	0.00320647	0.0639692	2.00765	1.22098	3.18327	816	6658
Overlap-onset ataxia genes in adult-onset ataxia cases vs controls	SYNE1	Exomiser score >0.8	0.287178	0.918816	1.20165	0.659978	2.05336	816	6658
Overlap-onset ataxia genes in adult-onset ataxia cases vs controls	KCNC3	Exomiser score >0.8	0.0329016	0.454437	2.60996	0.93855	6.34923	816	6658
Overlap-onset ataxia genes in adult-onset ataxia cases vs controls	KCND3	Exomiser score >0.8	0.00108131	0.0287628	5.06093	1.81191	13.2188	816	6658
Overlap-onset ataxia genes in adult-onset ataxia cases vs controls	ATP7B	Exomiser score >0.8	0.485277	0.918816	1.03588	0.58291	1.73287	816	6658
Overlap-onset ataxia genes in adult-onset ataxia cases vs controls	PRKCG	Exomiser score >0.8	2.03994e-12	8.13934e-10	23.5887	8.83559	73.0997	816	6658
Overlap-onset ataxia genes in adult-onset ataxia cases vs controls	VPS13D	Exomiser score >0.8	0.646931	0.935115	1.01994	0.0229579	7.62377	816	6658
Overlap-onset ataxia genes in adult-onset ataxia cases vs controls	ATN1	Exomiser score >0.8	0.33824	0.918816	1.22639	0.532924	2.49884	816	6658
Overlap-onset ataxia genes in adult-onset ataxia cases vs controls	SETX	Exomiser score >0.8	0.100691	0.765147	1.82123	0.728616	4.00199	816	6658
Overlap-onset ataxia genes in adult-onset ataxia cases vs controls	TTPA	Exomiser score >0.8	0.517254	0.918816	1.08834	0.27786	3.09974	816	6658
Overlap-onset ataxia genes in adult-onset ataxia cases vs controls	GBA2	Exomiser score >0.8	0.630264	0.935115	0.959821	0.10737	4.0551	816	6658
Overlap-onset ataxia genes in adult-onset ataxia cases vs controls	CYP27A1	Exomiser score >0.8	0.629117	0.935115	0.93216	0.240048	2.61673	816	6658
Overlap-onset ataxia genes in adult-onset ataxia cases vs controls	HTT	Exomiser score >0.8	0.99684	0.998487	0.465081	0.218206	0.88103	816	6658
Overlap-onset ataxia genes in adult-onset ataxia cases vs controls	UCHL1	Exomiser score >0.8	3.83872e-05	0.00255275	24.6519	4.39514	248.783	816	6658
Overlap-onset ataxia genes in adult-onset ataxia cases vs controls	PNPLA6	Exomiser score >0.8	0.34006	0.918816	1.42108	0.356325	4.17351	816	6658
Overlap-onset ataxia genes in adult-onset ataxia cases vs controls	GJC2	Exomiser score >0.8	0.391938	0.918816	1.307	0.329744	3.79839	816	6658
Overlap-onset ataxia genes in adult-onset ataxia cases vs controls	TPP1	Exomiser score >0.8	0.153781	0.907385	1.68574	0.628505	3.8795	816	6658
Overlap-onset ataxia genes in adult-onset ataxia cases vs controls	AFG3L2	Exomiser score >0.8	0.01313	0.227777	2.73895	1.12892	6.02498	816	6658
Overlap-onset ataxia genes in adult-onset ataxia cases vs controls	NPC1	Exomiser score >0.8	0.795712	0.97025	0.769853	0.298118	1.67466	816	6658
Overlap-onset ataxia genes in adult-onset ataxia cases vs controls	ATP1A3	Exomiser score >0.8	0.250736	0.918816	1.88618	0.344014	6.88352	816	6658
Overlap-onset ataxia genes in adult-onset ataxia cases vs controls	MFN2	Exomiser score >0.8	0.51218	0.918816	1.07405	0.329018	2.74392	816	6658
Overlap-onset ataxia genes in adult-onset ataxia cases vs controls	MMACHC	Exomiser score >0.8	0.834424	0.977826	0.678366	0.177206	1.85995	816	6658
Overlap-onset ataxia genes in adult-onset ataxia cases vs controls	STUB1	Exomiser score >0.8	6.58951e-09	1.31461e-06	30.3126	7.97862	169.719	816	6658
Overlap-onset ataxia genes in adult-onset ataxia cases vs controls	CACNA1G	Exomiser score >0.8	0.0861094	0.765147	1.52837	0.832031	2.64178	816	6658
Overlap-onset ataxia genes in adult-onset ataxia cases vs controls	TTC19	Exomiser score >0.8	0.383025	0.918816	1.63342	0.173692	7.68351	816	6658
Overlap-onset ataxia genes in adult-onset ataxia cases vs controls	CLCN2	Exomiser score >0.8	0.654748	0.935115	0.905782	0.348743	1.98694	816	6658
Overlap-onset ataxia genes in adult-onset ataxia cases vs controls	FXN	Exomiser score >0.8	0.220315	0.918816	2.04367	0.369283	7.5935	816	6658
Overlap-onset ataxia genes in adult-onset ataxia cases vs controls	MT-ATP6	Exomiser score >0.8	0.00231814	0.0486809	3.23558	1.44742	6.73395	816	6658
Overlap-onset ataxia genes in adult-onset ataxia cases vs controls	ANO10	Exomiser score >0.8	0.000853172	0.0243154	4.62965	1.79642	11.1661	816	6658
Overlap-onset ataxia genes in adult-onset ataxia cases vs controls	ATM	Exomiser score >0.8	0.100495	0.765147	1.35395	0.852198	2.07472	816	6658
Overlap-onset ataxia genes in adult-onset ataxia cases vs controls	FKRP	Exomiser score >0.8	0.443177	0.918816	1.20982	0.306861	3.48458	816	6658
Overlap-onset ataxia genes in adult-onset ataxia cases vs controls	SCN1A	Exomiser score >0.8	0.0723628	0.695316	1.89277	0.803112	3.99058	816	6658
Overlap-onset ataxia genes in adult-onset ataxia cases vs controls	CLN5	Exomiser score >0.8	0.577914	0.933554	1.01999	0.196176	3.3698	816	6658
Overlap-onset ataxia genes in adult-onset ataxia cases vs controls	POLG	Exomiser score >0.8	0.483952	0.918816	1.03505	0.592954	1.70715	816	6658
Overlap-onset ataxia genes in adult-onset ataxia cases vs controls	SEC23B	Exomiser score >0.8	0.90803	0.98229	0.493262	0.0572503	1.93493	816	6658
Overlap-onset ataxia genes in adult-onset ataxia cases vs controls	GRM1	Exomiser score >0.8	0.685101	0.936728	0.858528	0.0967961	3.56906	816	6658
Overlap-onset ataxia genes in adult-onset ataxia cases vs controls	EIF2B4	Exomiser score >0.8	0.162261	0.907385	2.45314	0.43288	9.55165	816	6658
Overlap-onset ataxia genes in adult-onset ataxia cases vs controls	HEXA	Exomiser score >0.8	0.375628	0.918816	1.21708	0.462546	2.72147	816	6658
Overlap-onset ataxia genes in adult-onset ataxia cases vs controls	MTTP	Exomiser score >0.8	0.875508	0.980627	0.479322	0.0114584	3.06706	816	6658
Overlap-onset ataxia genes in adult-onset ataxia cases vs controls	PPP2R2B	Exomiser score >0.8	0.162261	0.907385	2.45314	0.43288	9.55165	816	6658
Overlap-onset ataxia genes in adult-onset ataxia cases vs controls	ITPR1	Exomiser score >0.8	0.970828	0.996461	0.36107	0.0423578	1.38695	816	6658
Overlap-onset ataxia genes in adult-onset ataxia cases vs controls	AAAS	Exomiser score >0.8	0.357028	0.918816	1.24373	0.472142	2.78596	816	6658
Overlap-onset ataxia genes in adult-onset ataxia cases vs controls	TWNK	Exomiser score >0.8	0.461904	0.918816	1.36077	0.147686	6.12854	816	6658
Overlap-onset ataxia genes in adult-onset ataxia cases vs controls	GFAP	Exomiser score >0.8	0.668916	0.936728	0.881507	0.227644	2.46294	816	6658
Overlap-onset ataxia genes in adult-onset ataxia cases vs controls	ZFYVE26	Exomiser score >0.8	0.82647	0.977337	0.626725	0.0719614	2.51119	816	6658
Overlap-onset ataxia genes in adult-onset ataxia cases vs controls	FGF14	Exomiser score >0.8	0.00132514	0.032153	10.2559	2.20112	51.7733	816	6658
Overlap-onset ataxia genes in adult-onset ataxia cases vs controls	EIF2B3	Exomiser score >0.8	0.424275	0.918816	1.20113	0.365635	3.09912	816	6658
Overlap-onset ataxia genes in adult-onset ataxia cases vs controls	SLC25A46	Exomiser score >0.8	0.172835	0.907385	3.26929	0.310768	20.0018	816	6658
Overlap-onset ataxia genes in adult-onset ataxia cases vs controls	ATXN2	Exomiser score >0.8	0.266255	0.918816	1.39645	0.526805	3.15737	816	6658
Overlap-onset ataxia genes in adult-onset ataxia cases vs controls	PHYH	Exomiser score >0.8	0.785097	0.966833	0.718906	0.140978	2.29402	816	6658
Overlap-onset ataxia genes in adult-onset ataxia cases vs controls	APTX	Exomiser score >0.8	0.733083	0.94538	0.77653	0.0881139	3.18662	816	6658
Overlap-onset ataxia genes in adult-onset ataxia cases vs controls	EIF2B5	Exomiser score >0.8	0.22457	0.918816	1.63576	0.487676	4.36612	816	6658
Overlap-onset ataxia genes in adult-onset ataxia cases vs controls	HEXB	Exomiser score >0.8	0.153781	0.907385	1.68574	0.628505	3.8795	816	6658
Overlap-onset ataxia genes in adult-onset ataxia cases vs controls	ADCY5	Exomiser score >0.8	0.267186	0.918816	1.51413	0.454018	4.00351	816	6658
Overlap-onset ataxia genes in adult-onset ataxia cases vs controls	ARSA	Exomiser score >0.8	0.327052	0.918816	1.32553	0.455795	3.18102	816	6658
Overlap-onset ataxia genes in adult-onset ataxia cases vs controls	DARS2	Exomiser score >0.8	0.923701	0.990744	0.464935	0.054086	1.81566	816	6658
Overlap-onset ataxia genes in adult-onset ataxia cases vs controls	EIF2B2	Exomiser score >0.8	0.533325	0.918816	1.04635	0.320973	2.66736	816	6658
Overlap-onset ataxia genes in adult-onset ataxia cases vs controls	ABHD12	Exomiser score >0.8	0.250736	0.918816	1.88618	0.344014	6.88352	816	6658
Overlap-onset ataxia genes in adult-onset ataxia cases vs controls	EIF2B1	Exomiser score >0.8	0.930276	0.995121	0.370106	0.00896009	2.29611	816	6658
Overlap-onset ataxia genes in adult-onset ataxia cases vs controls	TGM6	Exomiser score >0.8	0.468318	0.918816	1.16643	0.296522	3.3462	816	6658
Overlap-onset ataxia genes in adult-onset ataxia cases vs controls	SPTBN2	Exomiser score >0.8	0.436899	0.918816	1.28938	0.243832	4.39446	816	6658
Overlap-onset ataxia genes in adult-onset ataxia cases vs controls	EPM2A	Exomiser score >0.8	0.517254	0.918816	1.08834	0.27786	3.09974	816	6658
Overlap-onset ataxia genes in adult-onset ataxia cases vs controls	SAMD9L	Exomiser score >0.8	0.658565	0.935115	0.906361	0.10181	3.79682	816	6658
Overlap-onset ataxia genes in adult-onset ataxia cases vs controls	PRRT2	Exomiser score >0.8	0.551486	0.918816	1.0645	0.204162	3.5349	816	6658
Overlap-onset ataxia genes in adult-onset ataxia cases vs controls	COX20	Exomiser score >0.8	0.37032	0.918816	2.72188	0.0517851	33.9355	816	6658
Overlap-onset ataxia genes in adult-onset ataxia cases vs controls	TUBB4A	Exomiser score >0.8	0.257015	0.918816	2.3345	0.236206	12.2841	816	6658
Overlap-onset ataxia genes in adult-onset ataxia cases vs controls	ATP1A2	Exomiser score >0.8	0.534548	0.918816	1.16602	0.128371	5.09073	816	6658
Overlap-onset ataxia genes in adult-onset ataxia cases vs controls	NPC2	Exomiser score >0.8	0.843038	0.977826	0.543395	0.0128953	3.54124	816	6658
Overlap-onset ataxia genes in adult-onset ataxia cases vs controls	SLC9A6	Exomiser score >0.8	0.500383	0.918816	1.63264	0.0344766	14.615	816	6658
Overlap-onset ataxia genes in adult-onset ataxia cases vs controls	MARS2	Exomiser score >0.8	0.802111	0.97025	0.627183	0.0147432	4.18608	816	6658
Overlap-onset ataxia genes in adult-onset ataxia cases vs controls	CACNA1A	Loss of function	0.032398	0.454437	6.13838	0.897204	36.3291	816	6658
Overlap-onset ataxia genes in adult-onset ataxia cases vs controls	SYNE1	Loss of function	0.21641	0.918816	1.38769	0.630252	2.74904	816	6658
Overlap-onset ataxia genes in adult-onset ataxia cases vs controls	ATXN2	Loss of function	0.698453	0.941777	0.869043	0.360672	1.81079	816	6658
Overlap-onset ataxia genes in adult-onset ataxia cases vs controls	KCNC3	Loss of function	0.0658973	0.691922	4.09102	0.660568	19.186	816	6658
Overlap-onset ataxia genes in adult-onset ataxia cases vs controls	VPS13D	Loss of function	0.37032	0.918816	2.72188	0.0517851	33.9355	816	6658
Overlap-onset ataxia genes in adult-onset ataxia cases vs controls	ATN1	Loss of function	0.389464	0.918816	1.11474	0.600371	1.93174	816	6658
Overlap-onset ataxia genes in adult-onset ataxia cases vs controls	SETX	Loss of function	0.0867372	0.765147	3.50606	0.583753	15.3938	816	6658
Overlap-onset ataxia genes in adult-onset ataxia cases vs controls	GBA2	Loss of function	0.172835	0.907385	3.26929	0.310768	20.0018	816	6658
Overlap-onset ataxia genes in adult-onset ataxia cases vs controls	UCHL1	Loss of function	8.37328e-05	0.00477277	41.0419	4.57983	1918.78	816	6658
Overlap-onset ataxia genes in adult-onset ataxia cases vs controls	HTT	Loss of function	0.954923	0.996461	0.727787	0.468426	1.08939	816	6658
Overlap-onset ataxia genes in adult-onset ataxia cases vs controls	GJC2	Loss of function	0.554974	0.918816	1.36033	0.029538	11.2336	816	6658
Overlap-onset ataxia genes in adult-onset ataxia cases vs controls	STUB1	Loss of function	1.80706e-07	1.44204e-05	Inf	11.8271	Inf	816	6658
Overlap-onset ataxia genes in adult-onset ataxia cases vs controls	ANO10	Loss of function	0.000192452	0.00767885	7.31463	2.44718	21.4126	816	6658
Overlap-onset ataxia genes in adult-onset ataxia cases vs controls	MT-ATP6	Loss of function	0.245635	0.918816	1.57261	0.47024	4.17706	816	6658
Overlap-onset ataxia genes in adult-onset ataxia cases vs controls	AFG3L2	Loss of function	0.439104	0.918816	2.0411	0.0413956	20.6554	816	6658
Overlap-onset ataxia genes in adult-onset ataxia cases vs controls	HEXA	Loss of function	0.167435	0.907385	2.04495	0.496231	6.35982	816	6658
Overlap-onset ataxia genes in adult-onset ataxia cases vs controls	POLG	Loss of function	0.972446	0.996461	0.271084	0.00663981	1.63541	816	6658
Overlap-onset ataxia genes in adult-onset ataxia cases vs controls	ATM	Loss of function	0.144291	0.907385	1.8192	0.612266	4.51544	816	6658
Overlap-onset ataxia genes in adult-onset ataxia cases vs controls	CYP27A1	Loss of function	0.646931	0.935115	1.01994	0.0229579	7.62377	816	6658
Overlap-onset ataxia genes in adult-onset ataxia cases vs controls	ZFYVE26	Loss of function	0.281712	0.918816	1.75119	0.321983	6.29297	816	6658
Overlap-onset ataxia genes in adult-onset ataxia cases vs controls	APTX	Loss of function	0.214545	0.918816	2.724	0.268401	15.2593	816	6658
Overlap-onset ataxia genes in adult-onset ataxia cases vs controls	CLN5	Loss of function	0.299585	0.918816	2.04238	0.210908	10.2547	816	6658
Overlap-onset ataxia genes in adult-onset ataxia cases vs controls	PNPLA6	Loss of function	0.341726	0.918816	1.81518	0.190502	8.79168	816	6658
Overlap-onset ataxia genes in adult-onset ataxia cases vs controls	CACNA1G	Loss of function	0.0723668	0.695316	2.97671	0.689525	10.0742	816	6658
Overlap-onset ataxia genes in adult-onset ataxia cases vs controls	TGM6	Loss of function	0.499071	0.918816	1.25591	0.137375	5.56152	816	6658
Overlap-onset ataxia genes in adult-onset ataxia cases vs controls	SAMD9L	Loss of function	0.75053	0.951551	0.741439	0.0172046	5.1132	816	6658
Overlap-onset ataxia genes in adult-onset ataxia cases vs controls	COX20	Loss of function	0.37032	0.918816	2.72188	0.0517851	33.9355	816	6658
Overlap-onset ataxia genes in adult-onset ataxia cases vs controls	NPC1	Loss of function	0.646931	0.935115	1.01994	0.0229579	7.62377	816	6658
Overlap-onset ataxia genes in adult-onset ataxia cases vs controls	SEC23B	Loss of function	0.439104	0.918816	2.0411	0.0413956	20.6554	816	6658
Overlap-onset ataxia genes in adult-onset ataxia cases vs controls	TTPA	Loss of function	0.37032	0.918816	2.72188	0.0517851	33.9355	816	6658
Overlap-onset ataxia genes in adult-onset ataxia cases vs controls	SPTBN2	Loss of function	0.500383	0.918816	1.63264	0.0344766	14.615	816	6658
Overlap-onset ataxia genes in adult-onset ataxia cases vs controls	PPP2R2B	Loss of function	0.500383	0.918816	1.63264	0.0344766	14.615	816	6658
Overlap-onset ataxia genes in adult-onset ataxia cases vs controls	ABHD12	Loss of function	0.423164	0.918816	1.4847	0.159604	6.82008	816	6658
Overlap-onset ataxia genes in adult-onset ataxia cases vs controls	MMACHC	Loss of function	0.554974	0.918816	1.36033	0.029538	11.2336	816	6658
Overlap-onset ataxia genes in adult-onset ataxia cases vs controls	AAAS	Loss of function	0.603607	0.935115	1.16582	0.0258361	9.09295	816	6658
Overlap-onset ataxia genes in adult-onset ataxia cases vs controls	TPP1	Loss of function	0.603607	0.935115	1.16582	0.0258361	9.09295	816	6658
Overlap-onset ataxia genes in adult-onset ataxia cases vs controls	EIF2B4	Loss of function	0.37032	0.918816	2.72188	0.0517851	33.9355	816	6658
Overlap-onset ataxia genes in adult-onset ataxia cases vs controls	PRKCG	CCR	1.80706e-07	1.44204e-05	Inf	11.8271	Inf	816	6658
Overlap-onset ataxia genes in adult-onset ataxia cases vs controls	CACNA1A	CCR	0.0109461	0.198523	12.2804	1.40367	147.385	816	6658
Overlap-onset ataxia genes in adult-onset ataxia cases vs controls	KCND3	CCR	0.0951824	0.765147	5.45045	0.45446	47.5946	816	6658
Overlap-onset ataxia genes in adult-onset ataxia cases vs controls	CACNA1G	CCR	0.0614879	0.681491	8.1769	0.591651	112.93	816	6658
Overlap-onset ataxia genes in adult-onset ataxia cases vs controls	OPA1	CCR	0.37032	0.918816	2.72188	0.0517851	33.9355	816	6658
Overlap-onset ataxia genes in adult-onset ataxia cases vs controls	ITPR1	CCR	0.439104	0.918816	2.0411	0.0413956	20.6554	816	6658
Overlap-onset ataxia genes in childhood-onset ataxia cases vs controls	HEXA	Exomiser score >0.8	0.885176	0.981689	0.461179	0.0114017	2.71801	306	6658
Overlap-onset ataxia genes in childhood-onset ataxia cases vs controls	NPC1	Exomiser score >0.8	0.664558	0.936728	0.880921	0.176608	2.70148	306	6658
Overlap-onset ataxia genes in childhood-onset ataxia cases vs controls	HTT	Exomiser score >0.8	0.897983	0.98229	0.622684	0.198191	1.49806	306	6658
Overlap-onset ataxia genes in childhood-onset ataxia cases vs controls	MMACHC	Exomiser score >0.8	0.652296	0.935115	0.905976	0.106171	3.48444	306	6658
Overlap-onset ataxia genes in childhood-onset ataxia cases vs controls	CACNA1A	Exomiser score >0.8	0.00039806	0.0132355	3.17649	1.65468	5.66917	306	6658
Overlap-onset ataxia genes in childhood-onset ataxia cases vs controls	MT-ATP6	Exomiser score >0.8	0.729044	0.94538	0.776347	0.0189246	4.72859	306	6658
Overlap-onset ataxia genes in childhood-onset ataxia cases vs controls	STUB1	Exomiser score >0.8	0.0176205	0.292941	14.5943	1.2133	127.478	306	6658
Overlap-onset ataxia genes in childhood-onset ataxia cases vs controls	APTX	Exomiser score >0.8	0.268157	0.918816	2.07926	0.235266	8.56828	306	6658
Overlap-onset ataxia genes in childhood-onset ataxia cases vs controls	AFG3L2	Exomiser score >0.8	0.36638	0.918816	1.61574	0.185326	6.47823	306	6658
Overlap-onset ataxia genes in childhood-onset ataxia cases vs controls	PRKCG	Exomiser score >0.8	0.0452127	0.571454	7.29386	0.716629	40.9451	306	6658
Overlap-onset ataxia genes in childhood-onset ataxia cases vs controls	SPTBN2	Exomiser score >0.8	0.23507	0.918816	2.29882	0.258449	9.5975	306	6658
Overlap-onset ataxia genes in childhood-onset ataxia cases vs controls	SETX	Exomiser score >0.8	0.244365	0.918816	1.82123	0.356796	5.81427	306	6658
Overlap-onset ataxia genes in childhood-onset ataxia cases vs controls	ZFYVE26	Exomiser score >0.8	0.703457	0.941777	0.836318	0.0203332	5.1258	306	6658
Overlap-onset ataxia genes in childhood-onset ataxia cases vs controls	KCND3	Exomiser score >0.8	0.000114414	0.00510634	10.2231	3.16073	29.0628	306	6658
Overlap-onset ataxia genes in childhood-onset ataxia cases vs controls	SLC9A1	Exomiser score >0.8	0.26998	0.918816	3.63497	0.0787699	30.0941	306	6658
Overlap-onset ataxia genes in childhood-onset ataxia cases vs controls	ATM	Exomiser score >0.8	0.733945	0.94538	0.822785	0.295033	1.85278	306	6658
Overlap-onset ataxia genes in childhood-onset ataxia cases vs controls	SYNE1	Exomiser score >0.8	0.993145	0.998487	0.196992	0.00493005	1.12955	306	6658
Overlap-onset ataxia genes in childhood-onset ataxia cases vs controls	POLG	Exomiser score >0.8	0.998487	0.998487	0.15045	0.0037741	0.858531	306	6658
Overlap-onset ataxia genes in childhood-onset ataxia cases vs controls	ATP1A3	Exomiser score >0.8	0.467243	0.918816	1.67591	0.0393081	11.2212	306	6658
Overlap-onset ataxia genes in childhood-onset ataxia cases vs controls	ATP7B	Exomiser score >0.8	0.944481	0.996461	0.482045	0.0976162	1.45335	306	6658
Overlap-onset ataxia genes in childhood-onset ataxia cases vs controls	SCN1A	Exomiser score >0.8	0.543663	0.918816	1.11657	0.129997	4.34815	306	6658
Overlap-onset ataxia genes in childhood-onset ataxia cases vs controls	EIF2B3	Exomiser score >0.8	0.793336	0.97025	0.638766	0.015665	3.83506	306	6658
Overlap-onset ataxia genes in childhood-onset ataxia cases vs controls	EIF2B2	Exomiser score >0.8	0.835124	0.977826	0.556452	0.0136987	3.31222	306	6658
Overlap-onset ataxia genes in childhood-onset ataxia cases vs controls	TUBB4A	Exomiser score >0.8	0.056476	0.662762	6.25094	0.630682	33.0045	306	6658
Overlap-onset ataxia genes in childhood-onset ataxia cases vs controls	GRM1	Exomiser score >0.8	0.593412	0.935115	1.14564	0.0274834	7.25409	306	6658
Overlap-onset ataxia genes in childhood-onset ataxia cases vs controls	ITPR1	Exomiser score >0.8	0.618542	0.935115	0.966813	0.113091	3.73196	306	6658
Overlap-onset ataxia genes in childhood-onset ataxia cases vs controls	ATP1A2	Exomiser score >0.8	0.154293	0.907385	3.12218	0.342815	13.6845	306	6658
Overlap-onset ataxia genes in childhood-onset ataxia cases vs controls	OPA1	Exomiser score >0.8	0.350274	0.918816	1.67814	0.192129	6.75444	306	6658
Overlap-onset ataxia genes in childhood-onset ataxia cases vs controls	TTPA	Exomiser score >0.8	0.752429	0.951551	0.724372	0.0176978	4.38767	306	6658
Overlap-onset ataxia genes in childhood-onset ataxia cases vs controls	KCNC3	Exomiser score >0.8	0.644836	0.935115	0.988972	0.0238858	6.15892	306	6658
Overlap-onset ataxia genes in childhood-onset ataxia cases vs controls	SEC23B	Exomiser score >0.8	0.783789	0.966833	0.658222	0.0161284	3.95989	306	6658
Overlap-onset ataxia genes in childhood-onset ataxia cases vs controls	MSTO1	Exomiser score >0.8	0.26998	0.918816	3.63497	0.0787699	30.0941	306	6658
Overlap-onset ataxia genes in childhood-onset ataxia cases vs controls	CLCN2	Exomiser score >0.8	0.94438	0.996461	0.343221	0.00853092	1.99804	306	6658
Overlap-onset ataxia genes in childhood-onset ataxia cases vs controls	DARS2	Exomiser score >0.8	0.802463	0.97025	0.620422	0.0152302	3.71774	306	6658
Overlap-onset ataxia genes in childhood-onset ataxia cases vs controls	CACNA1G	Exomiser score >0.8	0.904717	0.98229	0.502754	0.0596565	1.88838	306	6658
Overlap-onset ataxia genes in childhood-onset ataxia cases vs controls	FXN	Exomiser score >0.8	0.44271	0.918816	1.81585	0.0423411	12.3428	306	6658
Overlap-onset ataxia genes in childhood-onset ataxia cases vs controls	AAAS	Exomiser score >0.8	0.879861	0.980627	0.471276	0.0116461	2.78036	306	6658
Overlap-onset ataxia genes in childhood-onset ataxia cases vs controls	NPC1	Loss of function	0.332791	0.918816	2.72541	0.0612225	20.4308	306	6658
Overlap-onset ataxia genes in childhood-onset ataxia cases vs controls	HTT	Loss of function	0.993622	0.998487	0.425351	0.153589	0.948188	306	6658
Overlap-onset ataxia genes in childhood-onset ataxia cases vs controls	ATN1	Loss of function	0.960994	0.996461	0.391627	0.0466303	1.46142	306	6658
Overlap-onset ataxia genes in childhood-onset ataxia cases vs controls	CACNA1A	Loss of function	0.000222398	0.00806699	22.0331	4.07737	118.282	306	6658
Overlap-onset ataxia genes in childhood-onset ataxia cases vs controls	MT-ATP6	Loss of function	0.703457	0.941777	0.836318	0.0203332	5.1258	306	6658
Overlap-onset ataxia genes in childhood-onset ataxia cases vs controls	AFG3L2	Loss of function	0.201276	0.918816	5.4541	0.110391	55.401	306	6658
Overlap-onset ataxia genes in childhood-onset ataxia cases vs controls	SETX	Loss of function	0.00800665	0.152126	9.40736	1.56081	41.4252	306	6658
Overlap-onset ataxia genes in childhood-onset ataxia cases vs controls	SYNE1	Loss of function	0.755994	0.951551	0.735839	0.0866816	2.80196	306	6658
Overlap-onset ataxia genes in childhood-onset ataxia cases vs controls	ZFYVE26	Loss of function	0.4907	0.918816	1.55597	0.0366798	10.2926	306	6658
Overlap-onset ataxia genes in childhood-onset ataxia cases vs controls	POLG	Loss of function	0.752429	0.951551	0.724372	0.0176978	4.38767	306	6658
Overlap-onset ataxia genes in childhood-onset ataxia cases vs controls	ATXN2	Loss of function	0.967742	0.996461	0.287781	0.00717123	1.66574	306	6658
Overlap-onset ataxia genes in childhood-onset ataxia cases vs controls	APTX	Loss of function	0.26998	0.918816	3.63497	0.0787699	30.0941	306	6658
Overlap-onset ataxia genes in childhood-onset ataxia cases vs controls	TTPA	Loss of function	0.164545	0.907385	7.27322	0.138096	90.9854	306	6658
Overlap-onset ataxia genes in childhood-onset ataxia cases vs controls	PNPLA6	Loss of function	0.362146	0.918816	2.42222	0.0550843	17.5716	306	6658
Overlap-onset ataxia genes in childhood-onset ataxia cases vs controls	ATM	Loss of function	0.716538	0.941777	0.805222	0.0196038	4.91928	306	6658
Overlap-onset ataxia genes in childhood-onset ataxia cases vs controls	CACNA1A	CCR	1.78302e-07	1.44204e-05	66.56	11.8107	667.698	306	6658
Overlap-onset ataxia genes in childhood-onset ataxia cases vs controls	KCND3	CCR	0.000115181	0.00510634	29.3819	4.9377	201.008	306	6658
Overlap-onset ataxia genes in childhood-onset ataxia cases vs controls	EIF2B3	CCR	0.164545	0.907385	7.27322	0.138096	90.9854	306	6658
Overlap-onset ataxia genes in childhood-onset ataxia cases vs controls	ITPR1	CCR	0.0256698	0.40969	10.9441	0.985413	76.6093	306	6658

## Sheet: Supplementary Table 9
Supplementary Table 9. Adult-onset ataxia patients enrolled into the 100,000 Genomes Project who received a final diagnostic report of a pathogenic variant in a typically childhood-onset gene.
Gene	MIM	OMIM age-of-onset description
POLR3A	607694	Onset in childhood (range 1 to 12 years)
PMM2	212065	CONGENITAL disorder of glycosylation Type 1a, mortality approximately 20% in first 2 years
SACS	270550	Onset usually in infancy or early childhood
WFS1	222300	Wolfram syndrome spectrum disorder (first symptoms usually before age 16)

[truncated: 1 more sheets: Supplementary Table 10]
